# Supplementary material for: Origins of Nitrite and Nitrate Selectivity in Aqueous Electrocatalytic Ammonia Oxidation by a Mononuclear Copper Catalyst
Source: Inorg Chem. 2026 May 18;65(21):11794–806. doi: 10.1021/acs.inorgchem.6c00859 (PMC13231411; doi:10.1021/acs.inorgchem.6c00859)
Supplement: Supplementary file 2 [file ic6c00859_si_002.xyz]

* qh-G = -1264.586841 ; Label = $^2$6
C       -2.759678000      0.197506000     -0.685217000
C       -1.409171000      1.919235000     -1.496604000
C       -3.910732000      0.894480000     -1.061715000
C       -2.510102000      2.663843000     -1.904300000
H       -0.393331000      2.276671000     -1.666459000
C       -3.784832000      2.143883000     -1.669757000
H       -4.895476000      0.461964000     -0.887998000
H       -2.364294000      3.629278000     -2.390861000
H       -4.675986000      2.702520000     -1.964702000
N       -1.535268000      0.725712000     -0.890893000
C       -2.795324000     -1.225321000     -0.121690000
O       -1.584930000     -1.445378000      0.644150000
C       -4.001705000     -1.486506000      0.775490000
H       -4.937780000     -1.469536000      0.200477000
H       -3.899115000     -2.483363000      1.228363000
H       -4.066643000     -0.735624000      1.577904000
C       -2.722899000     -2.208643000     -1.291966000
H       -2.738566000     -3.240870000     -0.911609000
H       -3.575209000     -2.062907000     -1.970948000
H       -1.789223000     -2.049456000     -1.853758000
O        1.354357000     -1.708057000      0.064375000
C        2.564585000     -1.345082000     -0.587151000
C        2.788317000      0.153509000     -0.357471000
C        2.440544000     -1.586555000     -2.104821000
C        3.700771000     -2.184883000      0.004055000
C        4.034067000      0.781371000     -0.273060000
N        1.652661000      0.868424000     -0.216967000
H        3.351610000     -1.285424000     -2.645565000
H        2.254480000     -2.656164000     -2.289433000
H        1.587908000     -1.012156000     -2.502707000
H        3.445065000     -3.249859000     -0.104012000
H        4.658095000     -2.014618000     -0.510902000
H        3.828355000     -1.961472000      1.074349000
C        4.092020000      2.150344000     -0.007626000
H        4.948626000      0.202174000     -0.398175000
C        1.698955000      2.180877000      0.060524000
C        2.904941000      2.865449000      0.174146000
H        5.058650000      2.653281000      0.071095000
H        0.742763000      2.687710000      0.206655000
H        2.907562000      3.932035000      0.403256000
Cu       0.026372000     -0.372331000     -0.206587000
H        0.020830000     -0.082902000      3.018654000
N       -1.060992000     -0.027333000      2.936850000
H       -1.639474000     -0.963801000      1.522122000
H        2.289217000     -0.868770000      3.487337000
N        1.767476000     -0.347060000      2.780144000
H        1.735017000     -0.932096000      1.934611000
H        2.339143000      0.465882000      2.538285000
O       -1.526052000      0.771009000      3.723292000

*qh-G = -1264.609418 ; Label = $^4$6
6       -2.723256000      0.254906000     -0.681674000
6       -1.393659000      1.861525000     -1.735398000
6       -3.883424000      0.921384000     -1.085219000
6       -2.505284000      2.569630000     -2.176714000
1       -0.380665000      2.184695000     -1.979836000
6       -3.773072000      2.092608000     -1.834817000
1       -4.862845000      0.522212000     -0.823237000
1       -2.373948000      3.474225000     -2.772023000
1       -4.671517000      2.625014000     -2.155068000
7       -1.505990000      0.742011000     -0.998808000
6       -2.748396000     -1.094422000      0.041924000
8       -1.490270000     -1.271100000      0.731887000
6       -3.889197000     -1.207283000      1.051106000
1       -4.865834000     -1.215103000      0.547806000
1       -3.783010000     -2.152745000      1.602824000
1       -3.867882000     -0.373047000      1.768238000
6       -2.801225000     -2.207200000     -1.008198000
1       -2.809128000     -3.187055000     -0.507926000
1       -3.704922000     -2.113089000     -1.627305000
1       -1.915374000     -2.147053000     -1.659780000
8        1.440674000     -1.617953000      0.007422000
6        2.678688000     -1.210704000     -0.577885000
6        2.827234000      0.298984000     -0.363515000
6        2.633805000     -1.478558000     -2.092527000
6        3.813391000     -1.999351000      0.080473000
6        4.044055000      0.979124000     -0.262840000
7        1.660814000      0.972180000     -0.289637000
1        3.554186000     -1.139425000     -2.592788000
1        2.509710000     -2.558109000     -2.269900000
1        1.775122000     -0.950757000     -2.538093000
1        3.596604000     -3.074181000     -0.012113000
1        4.782000000     -1.807772000     -0.404287000
1        3.901286000     -1.749925000      1.149211000
6        4.038606000      2.361098000     -0.066143000
1        4.984523000      0.432594000     -0.330341000
6        1.645404000      2.298682000     -0.084959000
6        2.819038000      3.036492000      0.033164000
1        4.981415000      2.906244000      0.020060000
1        0.665050000      2.771848000      0.000014000
1        2.772194000      4.113204000      0.202647000
29       0.067456000     -0.318067000     -0.316311000
1        0.492424000     -0.698889000      2.835129000
7       -1.058399000      0.308676000      2.851166000
1       -1.460569000     -0.684250000      1.563117000
1        1.256718000     -2.176943000      3.151637000
7        1.342682000     -1.285713000      2.653942000
1        1.430236000     -1.454795000      1.591227000
1        2.176483000     -0.795076000      2.991621000
8       -1.806327000      0.562219000      3.825904000

*qh-G = -1264.587924 ; Label = MECP
6       -2.743047000      0.147579000     -0.775551000
6       -1.412346000      1.903226000     -1.547000000
6       -3.897448000      0.802642000     -1.212931000
6       -2.517098000      2.607158000     -2.013605000
1       -0.401801000      2.291160000     -1.677074000
6       -3.783871000      2.048376000     -1.831059000
1       -4.874744000      0.339599000     -1.080601000
1       -2.380250000      3.570659000     -2.506382000
1       -4.677773000      2.574237000     -2.173898000
7       -1.527880000      0.713413000     -0.931809000
6       -2.759811000     -1.269950000     -0.196493000
8       -1.579003000     -1.441359000      0.627023000
6       -3.996837000     -1.560721000      0.647395000
1       -4.905854000     -1.583852000      0.030588000
1       -3.880737000     -2.547453000      1.118704000
1       -4.124981000     -0.802073000      1.434543000
6       -2.598963000     -2.266933000     -1.346551000
1       -2.599585000     -3.293470000     -0.950588000
1       -3.421635000     -2.159822000     -2.067708000
1       -1.644535000     -2.086126000     -1.865391000
8        1.388158000     -1.667880000      0.092310000
6        2.614096000     -1.274876000     -0.513065000
6        2.798349000      0.226952000     -0.267854000
6        2.549005000     -1.504776000     -2.035430000
6        3.744879000     -2.096746000      0.112127000
6        4.027667000      0.882087000     -0.151529000
7        1.644388000      0.917742000     -0.161468000
1        3.469923000     -1.171863000     -2.539784000
1        2.400771000     -2.577001000     -2.237675000
1        1.695688000     -0.949715000     -2.458308000
1        3.518077000     -3.165584000     -0.019294000
1        4.717432000     -1.898662000     -0.362781000
1        3.825961000     -1.885206000      1.189310000
6        4.048777000      2.253923000      0.104641000
1        4.957819000      0.322484000     -0.248260000
6        1.654666000      2.232779000      0.107459000
6        2.842066000      2.944770000      0.246937000
1        5.001783000      2.778399000      0.206163000
1        0.683708000      2.718564000      0.223659000
1        2.815489000      4.013031000      0.466106000
29       0.037484000     -0.357724000     -0.205075000
1        0.018226000     -0.145977000      2.956292000
7       -1.113734000     -0.012021000      2.926146000
1       -1.680012000     -0.938296000      1.485348000
1        1.953189000     -0.997166000      3.580751000
7        1.544632000     -0.444365000      2.824376000
1        1.608040000     -0.989042000      1.950239000
1        2.125247000      0.388599000      2.703193000
8       -1.547970000      0.732272000      3.797030000

*qh-G = -1341.017663 ; Label = RC2
C       -2.643784000      0.279072000     -0.790759000
C       -1.319540000      2.053543000     -1.526356000
C       -3.801751000      0.943319000     -1.203559000
C       -2.427946000      2.768014000     -1.967488000
H       -0.310901000      2.448279000     -1.650928000
C       -3.693026000      2.203488000     -1.792665000
H       -4.777778000      0.477140000     -1.073084000
H       -2.294730000      3.744741000     -2.434786000
H       -4.589356000      2.736299000     -2.118049000
N       -1.428742000      0.847196000     -0.943653000
C       -2.654768000     -1.149168000     -0.238479000
O       -1.467475000     -1.325585000      0.579096000
C       -3.887060000     -1.459415000      0.605992000
H       -4.798755000     -1.466347000     -0.007135000
H       -3.770038000     -2.457571000      1.052325000
H       -4.011286000     -0.721171000      1.413139000
C       -2.495352000     -2.126118000     -1.405765000
H       -2.478935000     -3.158448000     -1.025975000
H       -3.328355000     -2.017522000     -2.114875000
H       -1.550287000     -1.927226000     -1.934888000
O        1.382832000     -1.724277000     -0.158301000
C        2.566594000     -1.424898000     -0.882716000
C        2.893650000      0.054230000     -0.663762000
C        2.328364000     -1.640750000     -2.390304000
C        3.688069000     -2.335860000     -0.373025000
C        4.176201000      0.609407000     -0.683356000
N        1.815944000      0.833997000     -0.438985000
H        3.215976000     -1.382772000     -2.989386000
H        2.073365000     -2.696713000     -2.571268000
H        1.483036000     -1.016909000     -2.723608000
H        3.360938000     -3.382428000     -0.466728000
H        4.617875000     -2.218666000     -0.949569000
H        3.900174000     -2.129458000      0.687458000
C        4.334274000      1.972958000     -0.432243000
H        5.042106000     -0.022775000     -0.878804000
C        1.960760000      2.142106000     -0.171393000
C        3.208930000      2.756120000     -0.160469000
H        5.331681000      2.418773000     -0.434495000
H        1.051026000      2.702211000      0.053700000
H        3.291147000      3.820949000      0.062165000
Cu       0.132985000     -0.284081000     -0.277930000
H       -0.737331000      0.624306000      3.360054000
N       -1.590214000      0.257159000      2.863524000
H       -1.568618000     -0.805435000      1.429485000
H        2.621041000     -0.819238000      3.019246000
N        1.679827000     -0.721325000      2.631947000
H        1.684019000     -1.176658000      1.706261000
H        1.555878000      0.276186000      2.438934000
O       -2.600709000      0.662701000      3.385035000
O       -0.291568000     -1.777449000      4.155592000
H       -0.256565000     -1.297997000      4.999693000
H        0.468242000     -1.376665000      3.605029000

*qh-G = -1341.012258 ; Label = TS2
C       -2.646510000      0.282852000     -0.776102000
C       -1.329249000      2.054190000     -1.533076000
C       -3.808437000      0.945956000     -1.179526000
C       -2.442107000      2.767351000     -1.964788000
H       -0.321809000      2.448059000     -1.669577000
C       -3.705502000      2.203888000     -1.774246000
H       -4.783120000      0.480527000     -1.036662000
H       -2.313650000      3.742505000     -2.436660000
H       -4.605039000      2.736111000     -2.091688000
N       -1.433088000      0.850134000     -0.944570000
C       -2.650497000     -1.142159000     -0.215813000
O       -1.456987000     -1.314268000      0.589631000
C       -3.873439000     -1.446880000      0.644914000
H       -4.792081000     -1.459076000      0.042226000
H       -3.750062000     -2.441915000      1.096573000
H       -3.989074000     -0.704396000      1.449102000
C       -2.506991000     -2.124060000     -1.381408000
H       -2.486902000     -3.154845000     -0.997557000
H       -3.347662000     -2.017887000     -2.081916000
H       -1.567648000     -1.928252000     -1.921837000
O        1.399808000     -1.697023000     -0.070585000
C        2.574589000     -1.410334000     -0.820349000
C        2.894734000      0.074756000     -0.632079000
C        2.311964000     -1.659438000     -2.317364000
C        3.704939000     -2.307754000     -0.308278000
C        4.174349000      0.635637000     -0.656719000
N        1.811733000      0.852089000     -0.423442000
H        3.189370000     -1.410114000     -2.934651000
H        2.059427000     -2.720008000     -2.472320000
H        1.459059000     -1.046706000     -2.652026000
H        3.382001000     -3.357128000     -0.381665000
H        4.626846000     -2.194705000     -0.897958000
H        3.929395000     -2.083996000      0.746093000
C        4.324332000      2.004336000     -0.428263000
H        5.044182000      0.004701000     -0.838010000
C        1.948848000      2.165419000     -0.178517000
C        3.194088000      2.785859000     -0.173461000
H        5.319373000      2.455313000     -0.434553000
H        1.035436000      2.724640000      0.033319000
H        3.269900000      3.854625000      0.031914000
Cu       0.127039000     -0.271132000     -0.267145000
H       -0.752820000      0.709263000      3.217678000
N       -1.596372000      0.230055000      2.821878000
H       -1.554058000     -0.784482000      1.448106000
H        2.548422000     -1.274202000      3.070242000
N        1.716804000     -0.895496000      2.610762000
H        1.676670000     -1.253427000      1.627402000
H        1.815760000      0.122316000      2.564670000
O       -2.598960000      0.505438000      3.461619000
O       -0.436170000     -1.544242000      3.754063000
H       -0.407080000     -1.201207000      4.664154000
H        0.706314000     -1.201617000      3.192360000

*qh-G = -1341.009539 ; Label = INT2
C       -2.628459000      0.313320000     -0.757990000
C       -1.349926000      2.117503000     -1.501368000
C       -3.805219000      0.960944000     -1.143196000
C       -2.478704000      2.816267000     -1.914702000
H       -0.352207000      2.533418000     -1.641630000
C       -3.730252000      2.228266000     -1.721636000
H       -4.770140000      0.476488000     -0.997629000
H       -2.370689000      3.799852000     -2.374016000
H       -4.641706000      2.748737000     -2.024246000
N       -1.425740000      0.903934000     -0.928031000
C       -2.603039000     -1.117547000     -0.213560000
O       -1.409207000     -1.273102000      0.590296000
C       -3.821033000     -1.457193000      0.641548000
H       -4.737492000     -1.487852000      0.036165000
H       -3.674575000     -2.451715000      1.087419000
H       -3.956531000     -0.723121000      1.450043000
C       -2.441430000     -2.083365000     -1.390865000
H       -2.398129000     -3.117270000     -1.017399000
H       -3.285730000     -1.988763000     -2.088771000
H       -1.507768000     -1.862561000     -1.931614000
O        1.424027000     -1.623699000      0.007224000
C        2.597246000     -1.374286000     -0.759001000
C        2.913844000      0.120055000     -0.661200000
C        2.325864000     -1.709620000     -2.237351000
C        3.732970000     -2.240322000     -0.204617000
C        4.188310000      0.680148000     -0.785769000
N        1.838538000      0.907627000     -0.451731000
H        3.196426000     -1.486293000     -2.873705000
H        2.082389000     -2.779350000     -2.331334000
H        1.464764000     -1.123846000     -2.598169000
H        3.410078000     -3.292250000     -0.216422000
H        4.648460000     -2.160765000     -0.809276000
H        3.970448000     -1.959148000      0.832982000
C        4.342830000      2.061338000     -0.662528000
H        5.050990000      0.040103000     -0.969641000
C        1.981866000      2.235598000     -0.309473000
C        3.222055000      2.857134000     -0.409670000
H        5.333880000      2.512361000     -0.751774000
H        1.077021000      2.806069000     -0.093023000
H        3.302037000      3.938060000     -0.285864000
Cu       0.147512000     -0.204883000     -0.249723000
H       -0.716678000      0.616150000      3.255491000
N       -1.555271000      0.147918000      2.846297000
H       -1.514666000     -0.756152000      1.469485000
H        2.443403000     -1.666376000      3.081144000
N        1.703027000     -1.103335000      2.653786000
H        1.644699000     -1.322026000      1.612166000
H        1.939341000     -0.113906000      2.772155000
O       -2.587040000      0.483499000      3.438370000
O       -0.679971000     -1.571829000      3.726055000
H       -0.700252000     -1.268066000      4.651666000
H        0.746350000     -1.308228000      3.131841000

*qh-G = -1341.007574 ; Label = TS3
C       -2.642277000      0.131504000     -0.500237000
C       -1.336678000      1.939286000     -1.188476000
C       -3.806004000      0.788614000     -0.908977000
C       -2.451399000      2.647575000     -1.623436000
H       -0.332889000      2.350604000     -1.296914000
C       -3.710068000      2.062319000     -1.470245000
H       -4.776297000      0.306385000     -0.794948000
H       -2.328113000      3.635900000     -2.068570000
H       -4.610988000      2.590313000     -1.790879000
N       -1.434431000      0.720321000     -0.630897000
C       -2.630593000     -1.306820000      0.025063000
O       -1.457430000     -1.476221000      0.852068000
C       -3.869505000     -1.655551000      0.846709000
H       -4.773192000     -1.669730000      0.221528000
H       -3.738309000     -2.659544000      1.276082000
H       -4.018173000     -0.936969000      1.666646000
C       -2.451962000     -2.254742000     -1.165382000
H       -2.418507000     -3.294558000     -0.807415000
H       -3.283352000     -2.147473000     -1.877125000
H       -1.507904000     -2.029497000     -1.686055000
O        1.399480000     -1.854632000      0.208278000
C        2.553981000     -1.551737000     -0.571495000
C        2.876493000     -0.069692000     -0.366007000
C        2.239890000     -1.775524000     -2.061769000
C        3.701767000     -2.457549000     -0.116351000
C        4.153681000      0.493597000     -0.428172000
N        1.800215000      0.702157000     -0.108128000
H        3.096428000     -1.513698000     -2.702421000
H        1.984560000     -2.833879000     -2.226185000
H        1.375639000     -1.159435000     -2.358618000
H        3.375473000     -3.505521000     -0.193864000
H        4.598763000     -2.334565000     -0.741078000
H        3.971568000     -2.251470000      0.930907000
C        4.309032000      1.860386000     -0.191903000
H        5.017836000     -0.133205000     -0.647003000
C        1.943518000      2.014232000      0.141419000
C        3.186816000      2.637293000      0.107605000
H        5.302477000      2.313436000     -0.228277000
H        1.037141000      2.569194000      0.390977000
H        3.267634000      3.704533000      0.318926000
Cu       0.115598000     -0.416612000      0.056528000
H       -0.801986000      0.529740000      3.281557000
N       -1.580936000     -0.126958000      3.083970000
H       -1.571881000     -0.946075000      1.752003000
H        2.362204000     -2.210442000      3.259868000
N        1.786737000     -1.473078000      2.842959000
H        1.669437000     -1.653958000      1.790543000
H        2.261344000     -0.574957000      2.974466000
O       -2.640299000      0.226143000      3.696477000
O       -0.716338000     -1.439892000      3.988023000
H       -0.707739000     -1.051287000      4.883834000
H        0.836918000     -1.447600000      3.314914000

*qh-G = -1341.010127 ; Label = INT3
C       -2.642033000     -0.059642000     -0.540467000
C       -1.308738000      1.621965000     -1.472581000
C       -3.801390000      0.604706000     -0.956913000
C       -2.418154000      2.331756000     -1.916748000
H       -0.292840000      1.976127000     -1.658674000
C       -3.688058000      1.811560000     -1.646423000
H       -4.781588000      0.176901000     -0.746609000
H       -2.286313000      3.269389000     -2.458749000
H       -4.584723000      2.342833000     -1.974209000
N       -1.427982000      0.463621000     -0.801110000
C       -2.630856000     -1.427700000      0.154267000
O       -1.397898000     -1.592717000      0.835108000
C       -3.776201000     -1.558434000      1.166264000
H       -4.764260000     -1.528793000      0.683702000
H       -3.680864000     -2.525080000      1.683743000
H       -3.725663000     -0.753357000      1.915792000
C       -2.747065000     -2.502710000     -0.943184000
H       -2.728569000     -3.500704000     -0.478198000
H       -3.677353000     -2.398681000     -1.523153000
H       -1.890256000     -2.422321000     -1.631106000
O        1.435010000     -2.083220000     -0.027301000
C        2.691792000     -1.632205000     -0.527232000
C        2.865157000     -0.153666000     -0.162333000
C        2.679444000     -1.742764000     -2.062806000
C        3.806197000     -2.497834000      0.071468000
C        4.094906000      0.495953000     -0.014380000
N        1.713908000      0.528041000     -0.007665000
H        3.615182000     -1.370915000     -2.508333000
H        2.542608000     -2.796342000     -2.352209000
H        1.837573000     -1.157674000     -2.466406000
H        3.573611000     -3.556272000     -0.120057000
H        4.784665000     -2.280445000     -0.381375000
H        3.886618000     -2.346068000      1.158819000
C        4.114242000      1.851491000      0.317950000
H        5.025932000     -0.053572000     -0.152164000
C        1.720891000      1.828013000      0.327798000
C        2.907312000      2.533597000      0.500203000
H        5.067171000      2.371092000      0.442769000
H        0.746855000      2.303916000      0.462878000
H        2.881766000      3.589439000      0.773627000
Cu       0.085712000     -0.686689000     -0.098747000
H       -0.174631000      0.695089000      2.498092000
N       -0.993557000      0.156839000      2.835847000
H       -1.262902000     -0.561298000      2.068267000
H        0.763548000     -3.604477000      2.572955000
N        1.269905000     -2.717087000      2.497038000
H        1.380252000     -2.438340000      1.438714000
H        2.192452000     -2.826579000      2.928317000
O       -1.975211000      0.928675000      3.268537000
O       -0.425174000     -0.743846000      3.869356000
H       -0.076506000     -0.137433000      4.554979000
H        0.740264000     -1.988295000      3.004667000

*qh-G = -1340.554796 ; Label = $^2$7
C       -2.665285000     -0.118434000     -0.571868000
C       -1.288730000      1.616803000     -1.322054000
C       -3.806492000      0.614537000     -0.917769000
C       -2.378204000      2.400244000     -1.684131000
H       -0.264270000      1.962895000     -1.471790000
C       -3.661501000      1.886356000     -1.471371000
H       -4.798011000      0.192174000     -0.755453000
H       -2.221083000      3.387695000     -2.120753000
H       -4.543947000      2.472909000     -1.737906000
N       -1.437226000      0.398003000     -0.775663000
C       -2.685170000     -1.548446000     -0.013703000
O       -1.475117000     -1.790736000      0.681361000
C       -3.859889000     -1.765665000      0.948682000
H       -4.835073000     -1.672464000      0.447919000
H       -3.790386000     -2.781771000      1.365779000
H       -3.818814000     -1.042605000      1.777913000
C       -2.786908000     -2.506663000     -1.216978000
H       -2.797181000     -3.546348000     -0.853979000
H       -3.698558000     -2.329528000     -1.809146000
H       -1.909592000     -2.373516000     -1.869956000
O        1.365786000     -2.252991000     -0.068698000
C        2.596784000     -1.806265000     -0.618115000
C        2.830609000     -0.361221000     -0.154639000
C        2.514143000     -1.801668000     -2.158097000
C        3.716062000     -2.738625000     -0.141167000
C        4.077924000      0.226328000      0.077426000
N        1.699605000      0.345097000      0.041126000
H        3.440463000     -1.426544000     -2.621751000
H        2.329298000     -2.826715000     -2.516178000
H        1.674373000     -1.164766000     -2.480869000
H        3.456602000     -3.771633000     -0.418694000
H        4.686662000     -2.499431000     -0.601114000
H        3.820672000     -2.686964000      0.953543000
C        4.136296000      1.538853000      0.550074000
H        4.992583000     -0.340491000     -0.094658000
C        1.744065000      1.601834000      0.508513000
C        2.949852000      2.241015000      0.780964000
H        5.103430000      2.007189000      0.747959000
H        0.783891000      2.097339000      0.672720000
H        2.953856000      3.261700000      1.166182000
Cu       0.047802000     -0.836238000     -0.125662000
H       -0.480211000      0.701610000      2.320195000
N       -1.168142000      0.051528000      2.740356000
H       -1.383700000     -0.698408000      2.014364000
N        1.754953000     -1.488901000      2.790837000
H        1.603009000     -1.855097000      1.835994000
H        2.183351000     -2.239663000      3.337096000
O       -2.264161000      0.701796000      3.167243000
O       -0.469930000     -0.609125000      3.820604000
H        0.441768000     -0.975074000      3.393029000
H        2.460445000     -0.752487000      2.704499000

*qh-G = -1339.995416 ; Label = $^1$8
C       -2.754776000     -0.186018000     -0.470893000
C       -1.510582000      1.293931000     -1.777420000
C       -3.893077000      0.611604000     -0.638098000
C       -2.603957000      2.127849000     -1.987092000
H       -0.534431000      1.529364000     -2.207290000
C       -3.821241000      1.777756000     -1.401657000
H       -4.837110000      0.327035000     -0.177123000
H       -2.494342000      3.029681000     -2.591663000
H       -4.706354000      2.404215000     -1.533569000
N       -1.579146000      0.165323000     -1.042040000
C       -2.783817000     -1.512676000      0.308805000
O       -1.590172000     -1.644489000      1.100316000
C       -4.000845000     -1.626587000      1.229863000
H       -4.944969000     -1.669031000      0.667848000
H       -3.912023000     -2.556026000      1.810968000
H       -4.044740000     -0.779475000      1.931599000
C       -2.745134000     -2.672455000     -0.692302000
H       -2.733288000     -3.629554000     -0.148400000
H       -3.624519000     -2.651364000     -1.352708000
H       -1.833094000     -2.604803000     -1.305440000
O        1.549818000     -2.167878000     -0.397203000
C        2.838694000     -1.640345000     -0.672234000
C        2.971652000     -0.243424000     -0.028712000
C        2.991151000     -1.458749000     -2.194776000
C        3.907111000     -2.609050000     -0.145220000
C        4.176172000      0.301159000      0.436281000
N        1.832783000      0.468628000      0.026763000
H        3.962531000     -1.012951000     -2.461778000
H        2.901977000     -2.437211000     -2.693184000
H        2.186664000     -0.804398000     -2.568055000
H        3.722520000     -3.605437000     -0.574951000
H        4.927665000     -2.308012000     -0.425998000
H        3.860427000     -2.690087000      0.952132000
C        4.182979000      1.593436000      0.966099000
H        5.100345000     -0.274093000      0.386339000
C        1.833246000      1.707991000      0.535651000
C        2.988956000      2.317704000      1.019566000
H        5.114049000      2.029809000      1.336222000
H        0.869173000      2.225402000      0.552050000
H        2.949210000      3.328733000      1.428880000
Cu       0.141617000     -0.676438000     -0.580518000
N       -0.745849000      0.567538000      2.590566000
H       -1.450609000     -0.828804000      1.650208000
N        1.138326000     -2.312594000      2.137791000
H        1.354750000     -2.269357000      1.022720000
H        0.305910000     -2.886937000      2.295252000
O       -1.184533000      1.736238000      2.657165000
O        0.365793000      0.346414000      3.139961000
H        0.936375000     -1.359782000      2.496015000
H        1.925561000     -2.711769000      2.654773000
