# Supplementary material for: Origins of Nitrite and Nitrate Selectivity in Aqueous Electrocatalytic Ammonia Oxidation by a Mononuclear Copper Catalyst
Source: Inorg Chem. 2026 May 18;65(21):11794–806. doi: 10.1021/acs.inorgchem.6c00859 (PMC13231411; doi:10.1021/acs.inorgchem.6c00859)
Supplement: Supplementary file 3 [file ic6c00859_si_001.xyz]

#Water Nucleophilic Attack (WNA) Perfil I
* qh-G = -1190.189648 ; Label = $^2$0
C       -2.740357000     -0.241815000     -0.025183000
C       -1.482703000      1.566208000     -0.808171000
C       -3.928905000      0.419214000     -0.355772000
C       -2.622806000      2.273816000     -1.173772000
H       -0.483540000      1.970971000     -0.982510000
C       -3.869044000      1.687740000     -0.933345000
H       -4.890728000     -0.058907000     -0.170719000
H       -2.530909000      3.257454000     -1.636795000
H       -4.788792000      2.211698000     -1.204394000
N       -1.549812000      0.351725000     -0.239825000
C       -2.656042000     -1.638932000      0.604940000
O       -1.426251000     -2.235622000      0.240738000
C       -2.724376000     -1.452438000      2.136823000
H       -3.661542000     -0.967188000      2.453765000
H       -2.650906000     -2.435630000      2.628056000
H       -1.876945000     -0.833889000      2.471716000
C       -3.801572000     -2.539208000      0.124610000
H       -3.656671000     -3.546530000      0.544256000
H       -4.789899000     -2.179518000      0.448838000
H       -3.796993000     -2.615612000     -0.974140000
O        1.417197000     -2.240790000     -0.162724000
C        2.656645000     -1.661265000     -0.514616000
C        2.744371000     -0.240591000      0.058784000
C        2.772687000     -1.539908000     -2.050348000
C        3.785809000     -2.543811000      0.039111000
C        3.937154000      0.470348000      0.244511000
N        1.562982000      0.327110000      0.364500000
H        3.731074000     -1.091615000     -2.358033000
H        2.690030000     -2.540854000     -2.502602000
H        1.953572000     -0.914016000     -2.436973000
H        3.658603000     -3.564669000     -0.353044000
H        4.786441000     -2.192862000     -0.255788000
H        3.736097000     -2.584489000      1.138707000
C        3.891427000      1.758453000      0.775965000
H        4.891398000      0.014760000     -0.020293000
C        1.510640000      1.559150000      0.898189000
C        2.655201000      2.315234000      1.121104000
H        4.814735000      2.321858000      0.930538000
H        0.519768000      1.936293000      1.158727000
H        2.576372000      3.312583000      1.556351000
Cu       0.002930000     -0.927303000      0.096825000
H        1.413836000     -1.875858000      2.196761000
N        1.016653000     -1.529066000      3.075884000
H        0.813846000     -0.546466000      2.872452000
H       -1.317986000     -1.833348000     -2.065449000
N       -0.937384000     -1.463606000     -2.942827000
H       -0.059834000     -1.974731000     -3.066952000
H       -0.640201000     -0.517177000     -2.690326000
H        0.093475000     -1.968753000      3.116215000

* qh-G = -1189.990549 ; Label = $^1$1
C       -2.666973000     -0.286930000      0.027816000
C       -1.457690000      1.586795000     -0.703864000
C       -3.871441000      0.394102000     -0.139807000
C       -2.625518000      2.311936000     -0.907560000
H       -0.482054000      2.002590000     -0.955226000
C       -3.849655000      1.710620000     -0.601735000
H       -4.812659000     -0.115712000      0.067320000
H       -2.566718000      3.325808000     -1.305125000
H       -4.784556000      2.256274000     -0.746920000
N       -1.491216000      0.338263000     -0.208426000
C       -2.502413000     -1.737071000      0.431753000
O       -1.255980000     -2.168679000     -0.129519000
C       -2.473149000     -1.857793000      1.961763000
H       -3.400416000     -1.471158000      2.410870000
H       -2.355156000     -2.915804000      2.241014000
H       -1.616480000     -1.296624000      2.363585000
C       -3.576409000     -2.637603000     -0.184721000
H       -3.333492000     -3.687583000      0.034963000
H       -4.564711000     -2.417820000      0.246224000
H       -3.619149000     -2.498799000     -1.274932000
O        1.299128000     -2.165953000      0.224463000
C        2.541940000     -1.748487000     -0.355284000
C        2.711614000     -0.291443000      0.020543000
C        2.500323000     -1.897266000     -1.882400000
C        3.618915000     -2.639945000      0.268590000
C        3.917968000      0.389561000      0.173660000
N        1.537457000      0.340538000      0.246760000
H        3.424066000     -1.518961000     -2.345635000
H        2.379711000     -2.960110000     -2.141342000
H        1.640523000     -1.343385000     -2.287876000
H        3.373452000     -3.693198000      0.068374000
H        4.604378000     -2.428771000     -0.173101000
H        3.669766000     -2.482847000      1.356000000
C        3.900047000      1.715076000      0.609548000
H        4.857692000     -0.126544000     -0.024410000
C        1.507985000      1.598811000      0.716815000
C        2.677736000      2.325366000      0.904147000
H        4.836419000      2.261231000      0.742803000
H        0.533631000      2.022329000      0.960597000
H        2.621684000      3.347204000      1.281172000
Cu       0.021584000     -0.866006000      0.032914000
H        1.119953000     -1.364001000      2.427874000
N        0.924783000     -0.749374000      3.222739000
H        0.383078000      0.019030000      2.820215000
H       -1.129671000     -1.530936000     -2.321087000
N       -0.958821000     -0.938035000     -3.137906000
H       -0.274461000     -1.447884000     -3.701160000
H       -0.444160000     -0.138233000     -2.762623000
H        0.257858000     -1.264430000      3.801907000

* qh-G = -1189.988248 ; Label = $^1$2
C       -2.908060000     -0.027725000     -0.648918000
C       -1.676881000      1.809894000     -1.438421000
C       -4.105919000      0.596173000     -0.994667000
C       -2.836411000      2.475315000     -1.817505000
H       -0.691447000      2.238293000     -1.621066000
C       -4.069772000      1.863206000     -1.577667000
H       -5.051834000      0.082391000     -0.820704000
H       -2.763287000      3.454748000     -2.291729000
H       -4.998501000      2.363705000     -1.860422000
N       -1.727458000      0.602632000     -0.849651000
C       -2.758713000     -1.408584000     -0.047019000
O       -1.447102000     -1.870700000     -0.402229000
C       -2.910446000     -1.321603000      1.478492000
H       -3.914053000     -0.962776000      1.753332000
H       -2.758133000     -2.320073000      1.915860000
H       -2.160808000     -0.634905000      1.896452000
C       -3.739866000     -2.421109000     -0.645065000
H       -3.506550000     -3.421155000     -0.250873000
H       -4.774688000     -2.175855000     -0.362484000
H       -3.662195000     -2.440965000     -1.741978000
O        1.119950000     -1.756383000     -0.086273000
C        2.327358000     -1.316660000     -0.722564000
C        2.450853000      0.158329000     -0.398533000
C        2.240527000     -1.508349000     -2.243423000
C        3.458325000     -2.151127000     -0.117141000
C        3.627966000      0.895203000     -0.287326000
N        1.252876000      0.748674000     -0.185750000
H        3.155370000     -1.151216000     -2.740126000
H        2.102745000     -2.576300000     -2.469763000
H        1.380139000     -0.949221000     -2.645101000
H        3.250289000     -3.217456000     -0.288327000
H        4.419210000     -1.908759000     -0.595347000
H        3.539018000     -1.969805000      0.964239000
C        3.554615000      2.235678000      0.094995000
H        4.587834000      0.412535000     -0.472505000
C        1.169355000      2.021617000      0.230258000
C        2.309727000      2.803097000      0.380501000
H        4.466990000      2.827013000      0.197583000
H        0.176032000      2.412773000      0.450133000
H        2.213318000      3.836344000      0.715924000
Cu      -0.211506000     -0.518978000     -0.356991000
H        0.047378000     -0.934463000      2.303494000
N        0.129617000     -0.065000000      2.836835000
H        1.145210000      0.121150000      2.873184000
H        3.424964000      1.382699000      2.815532000
N        3.188480000      0.404215000      2.994286000
H        3.512175000      0.208727000      3.944454000
H        3.799353000     -0.134088000      2.376349000
H       -0.140822000     -0.321509000      3.789620000

* qh-G = -1189.325432 ; Label = $^2$3
C       -2.923283000     -0.038615000     -0.655651000
C       -1.695972000      1.800930000     -1.448721000
C       -4.122806000      0.583062000     -0.997975000
C       -2.857890000      2.464218000     -1.825073000
H       -0.711174000      2.229987000     -1.634399000
C       -4.089483000      1.850202000     -1.581771000
H       -5.067633000      0.068020000     -0.822108000
H       -2.787700000      3.443356000     -2.300327000
H       -5.019602000      2.349004000     -1.862955000
N       -1.744217000      0.594179000     -0.859367000
C       -2.763963000     -1.420735000     -0.057503000
O       -1.463564000     -1.884129000     -0.450702000
C       -2.867283000     -1.331927000      1.472030000
H       -3.862699000     -0.977068000      1.779743000
H       -2.693811000     -2.328068000      1.906484000
H       -2.109199000     -0.639083000      1.864843000
C       -3.763697000     -2.431429000     -0.625494000
H       -3.523563000     -3.431229000     -0.234960000
H       -4.789662000     -2.181263000     -0.316243000
H       -3.715579000     -2.454237000     -1.724005000
O        1.102215000     -1.768450000     -0.106808000
C        2.318170000     -1.314955000     -0.716477000
C        2.428834000      0.157056000     -0.374494000
C        2.257433000     -1.487203000     -2.240796000
C        3.441445000     -2.152727000     -0.101704000
C        3.599456000      0.899537000     -0.237362000
N        1.224159000      0.739408000     -0.175822000
H        3.179828000     -1.122738000     -2.717793000
H        2.125219000     -2.552431000     -2.482820000
H        1.402967000     -0.924287000     -2.649642000
H        3.244145000     -3.217048000     -0.296355000
H        4.411013000     -1.895544000     -0.553823000
H        3.495504000     -1.990645000      0.984092000
C        3.512624000      2.235063000      0.159460000
H        4.564888000      0.424293000     -0.412497000
C        1.126924000      2.007111000      0.255449000
C        2.260589000      2.792455000      0.433176000
H        4.420053000      2.830041000      0.282797000
H        0.127667000      2.390690000      0.462067000
H        2.153335000      3.820914000      0.779813000
Cu      -0.229478000     -0.533484000     -0.381520000
H        0.139366000     -0.896156000      2.286508000
N        0.268254000     -0.001820000      2.789789000
H        1.311193000      0.087004000      2.815579000
H        3.537231000      1.265932000      2.842235000
N        3.302245000      0.284578000      3.007825000
H        3.621900000      0.077381000      3.957024000
H        3.915182000     -0.245169000      2.384454000

* qh-G = -1265.763396 ; Label = RC1
C       -2.800147000      0.030016000     -0.554537000
C       -1.578689000      1.849295000     -1.396755000
C       -3.998531000      0.618598000     -0.956624000
C       -2.738212000      2.479757000     -1.830561000
H       -0.597392000      2.286644000     -1.575903000
C       -3.968088000      1.859110000     -1.593835000
H       -4.940248000      0.098138000     -0.779577000
H       -2.667539000      3.438603000     -2.345384000
H       -4.897218000      2.332648000     -1.918341000
N       -1.624153000      0.668705000     -0.754549000
C       -2.653042000     -1.311669000      0.127739000
O       -1.315249000     -1.764937000     -0.122845000
C       -2.900621000     -1.139424000      1.633174000
H       -3.922810000     -0.779929000      1.824844000
H       -2.762987000     -2.105364000      2.142077000
H       -2.191946000     -0.409801000      2.050159000
C       -3.577625000     -2.378069000     -0.467811000
H       -3.341937000     -3.350685000     -0.011191000
H       -4.631625000     -2.146408000     -0.253050000
H       -3.438881000     -2.449430000     -1.556457000
O        1.266002000     -1.594862000      0.120459000
C        2.398446000     -1.198340000     -0.665640000
C        2.540986000      0.293992000     -0.442782000
C        2.146010000     -1.480819000     -2.156392000
C        3.591976000     -2.000691000     -0.144248000
C        3.716648000      1.040165000     -0.465754000
N        1.359255000      0.892034000     -0.167828000
H        3.005897000     -1.171369000     -2.769033000
H        1.973830000     -2.558444000     -2.296951000
H        1.252741000     -0.935017000     -2.499792000
H        3.364648000     -3.073838000     -0.221449000
H        4.488034000     -1.794707000     -0.748704000
H        3.806490000     -1.755115000      0.905792000
C        3.661347000      2.400483000     -0.153568000
H        4.663130000      0.552735000     -0.700622000
C        1.295778000      2.186360000      0.179016000
C        2.437802000      2.980039000      0.193177000
H        4.574008000      3.000295000     -0.156895000
H        0.319164000      2.582055000      0.456997000
H        2.359678000      4.030697000      0.474804000
Cu      -0.101898000     -0.399677000     -0.172603000
H        0.893691000     -1.822541000      2.098508000
N        0.453526000     -2.098673000      2.994042000
H       -0.541575000     -1.904456000      2.800282000
O       -0.012529000      1.054493000      2.999843000
H        0.976144000      0.831976000      2.954001000
H       -0.382116000      0.613196000      2.217269000
H        3.216531000      1.144497000      2.449405000
N        2.636424000      0.447049000      2.921793000
H        3.046359000      0.311336000      3.848493000
H        2.781854000     -0.428993000      2.415586000

* qh-G = -1265.7392 ; Label = TS1
C       -2.698042000     -0.204001000     -0.388217000
C       -1.489430000      1.612471000     -1.240644000
C       -3.904708000      0.412273000     -0.727724000
C       -2.653561000      2.271519000     -1.617966000
H       -0.506813000      2.037887000     -1.445843000
C       -3.882144000      1.664389000     -1.342066000
H       -4.849137000     -0.090940000     -0.519015000
H       -2.590431000      3.240234000     -2.115384000
H       -4.816983000      2.158127000     -1.617117000
N       -1.522922000      0.417316000     -0.626967000
C       -2.558885000     -1.570151000      0.269479000
O       -1.263342000     -2.074947000     -0.036826000
C       -2.731508000     -1.400183000      1.789974000
H       -3.732091000     -1.015428000      2.040406000
H       -2.592042000     -2.374019000      2.284559000
H       -1.981370000     -0.696264000      2.179819000
C       -3.577540000     -2.576536000     -0.280202000
H       -3.374337000     -3.564367000      0.159767000
H       -4.607835000     -2.294233000     -0.016397000
H       -3.498212000     -2.652001000     -1.375045000
O        1.426860000     -1.960424000      0.205449000
C        2.619015000     -1.527153000     -0.437485000
C        2.734297000     -0.024733000     -0.204841000
C        2.529888000     -1.791715000     -1.950830000
C        3.780849000     -2.305939000      0.190685000
C        3.919123000      0.713218000     -0.200213000
N        1.548692000      0.587237000      0.005803000
H        3.429856000     -1.434178000     -2.474055000
H        2.419042000     -2.872493000     -2.126832000
H        1.649894000     -1.276129000     -2.367739000
H        3.589500000     -3.382953000      0.076557000
H        4.732995000     -2.072324000     -0.308358000
H        3.871654000     -2.074049000      1.262398000
C        3.866667000      2.083625000      0.061600000
H        4.871397000      0.216079000     -0.385918000
C        1.490423000      1.894049000      0.305339000
C        2.634946000      2.684312000      0.338708000
H        4.784700000      2.675253000      0.071518000
H        0.505356000      2.306778000      0.529858000
H        2.555236000      3.745278000      0.578766000
Cu       0.024896000     -0.706763000     -0.076430000
H        1.176421000     -1.859157000      2.042201000
N        0.781821000     -2.048815000      2.984100000
H       -0.219972000     -2.172723000      2.775671000
O        0.395152000      0.041412000      3.243425000
H        1.428135000      0.247897000      3.207230000
H        0.047750000      0.270277000      2.361091000
H        3.266350000      1.330627000      2.781748000
N        2.971625000      0.451172000      3.212931000
H        3.382236000      0.429956000      4.149417000
H        3.425261000     -0.293558000      2.677785000

* qh-G = -1265.8138 ; Label = INT1
C       -2.961014000      0.092794000     -0.573216000
C       -1.774261000      1.830891000     -1.589216000
C       -4.169764000      0.761071000     -0.805703000
C       -2.936658000      2.540642000     -1.863797000
H       -0.796688000      2.205899000     -1.897306000
C       -4.157742000      1.995026000     -1.453488000
H       -5.110120000      0.313086000     -0.483941000
H       -2.882428000      3.495704000     -2.388425000
H       -5.093919000      2.524866000     -1.645005000
N       -1.791830000      0.648209000     -0.948514000
C       -2.849448000     -1.266782000      0.127411000
O       -1.583106000     -1.833076000     -0.139016000
C       -3.015803000     -1.023154000      1.643742000
H       -3.998215000     -0.587957000      1.886702000
H       -2.911792000     -1.979743000      2.179928000
H       -2.234753000     -0.334986000      2.003567000
C       -3.936047000     -2.229480000     -0.377557000
H       -3.785784000     -3.210700000      0.098767000
H       -4.953401000     -1.888440000     -0.133290000
H       -3.861305000     -2.356561000     -1.469004000
O        1.253043000     -1.769436000     -0.217863000
C        2.498360000     -1.257571000     -0.647594000
C        2.533373000      0.256872000     -0.406403000
C        2.666221000     -1.489966000     -2.163749000
C        3.612100000     -1.968447000      0.134634000
C        3.704744000      1.020390000     -0.321502000
N        1.327035000      0.845927000     -0.292231000
H        3.619082000     -1.087236000     -2.542724000
H        2.631662000     -2.570792000     -2.372488000
H        1.838367000     -1.003425000     -2.704473000
H        3.525239000     -3.052234000     -0.037378000
H        4.619687000     -1.656669000     -0.178701000
H        3.503017000     -1.783335000      1.214990000
C        3.614381000      2.390564000     -0.075238000
H        4.677376000      0.542832000     -0.439534000
C        1.232469000      2.158054000     -0.018805000
C        2.354076000      2.972530000      0.098461000
H        4.520161000      2.996758000     -0.001304000
H        0.226238000      2.559251000      0.115679000
H        2.237963000      4.034325000      0.320551000
Cu      -0.202823000     -0.503568000     -0.435500000
H        0.866534000     -1.760870000      1.649511000
N        0.507764000     -1.660985000      2.616806000
H       -0.451720000     -2.019697000      2.587184000
O        0.366033000     -0.234385000      2.822654000
H        1.929707000      0.375235000      2.923540000
H       -0.120046000      0.143332000      2.059636000
H        3.007308000      1.650209000      2.598240000
N        2.928691000      0.713277000      3.011023000
H        3.204809000      0.750657000      3.998842000
H        3.554203000      0.075819000      2.504386000

* qh-G = -1265.356394 ; Label = $^2$4
C       -2.752363000      0.011971000     -0.179776000
C       -1.627381000      1.830309000     -1.122805000
C       -3.987025000      0.583527000     -0.516066000
C       -2.815109000      2.450303000     -1.488134000
H       -0.661619000      2.279554000     -1.358727000
C       -4.019662000      1.814521000     -1.167227000
H       -4.912235000      0.060384000     -0.273105000
H       -2.793573000      3.407965000     -2.010266000
H       -4.975854000      2.272804000     -1.430654000
N       -1.602796000      0.648391000     -0.478143000
C       -2.606105000     -1.373940000      0.459774000
O       -1.289618000     -1.562227000      0.926802000
C       -3.580488000     -1.535183000      1.638836000
H       -4.633902000     -1.494342000      1.323155000
H       -3.406084000     -2.514797000      2.109765000
H       -3.410478000     -0.750286000      2.391831000
C       -2.917261000     -2.413428000     -0.639520000
H       -2.810217000     -3.425180000     -0.217521000
H       -3.937434000     -2.305799000     -1.040913000
H       -2.199740000     -2.303902000     -1.468400000
O        1.490758000     -1.707198000      0.161024000
C        2.541653000     -1.276297000     -0.684359000
C        2.705924000      0.241720000     -0.522807000
C        2.185094000     -1.556211000     -2.159461000
C        3.823778000     -2.018612000     -0.286332000
C        3.901467000      0.947781000     -0.695028000
N        1.577583000      0.889461000     -0.172340000
H        2.972753000     -1.214032000     -2.849790000
H        2.036571000     -2.638594000     -2.299774000
H        1.244552000     -1.041658000     -2.415790000
H        3.631658000     -3.101524000     -0.331240000
H        4.668428000     -1.797331000     -0.956119000
H        4.110238000     -1.757071000      0.744343000
C        3.924056000      2.322401000     -0.455474000
H        4.808466000      0.424211000     -0.996899000
C        1.595182000      2.206763000      0.083938000
C        2.753464000      2.966527000     -0.043702000
H        4.853001000      2.885130000     -0.574376000
H        0.655549000      2.655538000      0.413068000
H        2.733744000      4.034744000      0.177244000
Cu       0.043617000     -0.401126000      0.148147000
H        0.295811000      0.308733000      3.127374000
N       -0.732837000      0.344666000      3.246655000
H       -1.085281000     -0.400066000      2.628054000
O       -1.160672000      1.584603000      2.614838000
H        2.811842000      0.672117000      2.332981000
H       -0.978808000      1.504016000      1.657427000
H        2.090499000     -0.743816000      1.974505000
N        2.258288000     -0.083586000      2.742479000
H        2.876032000     -0.556688000      3.405002000

* qh-G = -1264.755815 ; Label = $^3$5
C       -2.767287000      0.048027000     -0.272526000
C       -1.615008000      1.782113000     -1.330761000
C       -3.993631000      0.616127000     -0.645075000
C       -2.792925000      2.397080000     -1.734549000
H       -0.642533000      2.200233000     -1.594875000
C       -4.007539000      1.801791000     -1.375373000
H       -4.926604000      0.123601000     -0.369343000
H       -2.756590000      3.318741000     -2.317329000
H       -4.956486000      2.256317000     -1.669696000
N       -1.608540000      0.645592000     -0.609307000
C       -2.651606000     -1.290228000      0.466559000
O       -1.320752000     -1.509770000      0.883205000
C       -3.567342000     -1.295890000      1.703553000
H       -4.632406000     -1.220651000      1.437553000
H       -3.419302000     -2.240371000      2.249574000
H       -3.317736000     -0.460212000      2.376298000
C       -3.069343000     -2.404621000     -0.515272000
H       -2.986762000     -3.378831000     -0.008228000
H       -4.104218000     -2.282078000     -0.871852000
H       -2.395963000     -2.407828000     -1.387196000
O        1.491485000     -1.657467000      0.142113000
C        2.562341000     -1.225613000     -0.679700000
C        2.703775000      0.295287000     -0.528608000
C        2.249059000     -1.522482000     -2.161187000
C        3.841497000     -1.950946000     -0.242947000
C        3.895045000      1.016281000     -0.662407000
N        1.553009000      0.930233000     -0.231646000
H        3.051533000     -1.176708000     -2.832301000
H        2.117381000     -2.607613000     -2.296329000
H        1.310200000     -1.020962000     -2.447644000
H        3.662145000     -3.036162000     -0.283122000
H        4.698546000     -1.726043000     -0.895523000
H        4.101921000     -1.677635000      0.791348000
C        3.887768000      2.394478000     -0.442327000
H        4.821104000      0.502648000     -0.920096000
C        1.541001000      2.251645000      0.003098000
C        2.692189000      3.027040000     -0.089232000
H        4.812590000      2.969458000     -0.530887000
H        0.580519000      2.689505000      0.283639000
H        2.647957000      4.098094000      0.113902000
Cu       0.022414000     -0.379708000      0.045930000
H        0.520527000     -0.017440000      3.252782000
N       -0.525599000     -0.096177000      3.240486000
H       -0.981314000     -0.620147000      2.461771000
O       -1.249186000      0.636941000      4.028176000
H        2.759862000      0.666685000      2.354566000
H        2.110830000     -0.766259000      1.914133000
N        2.307913000     -0.170454000      2.729534000
H        3.018338000     -0.654393000      3.282185000

# #Water Nucleophilic Attack (WNA) Perfil II

* qh-G = -1190.186174 ; Label = $^2$1*
6       -2.756622000     -0.752326000     -0.823514000
6       -1.595073000      1.015493000     -1.817985000
6       -3.953568000     -0.026341000     -0.899328000
6       -2.745898000      1.786717000     -1.933394000
1       -0.630422000      1.371479000     -2.187289000
6       -3.947153000      1.252295000     -1.455088000
1       -4.881625000     -0.462567000     -0.529857000
1       -2.699565000      2.776834000     -2.389475000
1       -4.874743000      1.825672000     -1.524092000
7       -1.608044000     -0.207003000     -1.263032000
6       -2.628048000     -2.167933000     -0.241280000
8       -1.475985000     -2.793587000     -0.761795000
6       -2.518581000     -2.017637000      1.293127000
1       -3.400046000     -1.515889000      1.724375000
1       -2.422213000     -3.015097000      1.751248000
1       -1.621725000     -1.434005000      1.548458000
6       -3.860717000     -3.016447000     -0.595549000
1       -3.703442000     -4.038014000     -0.216111000
1       -4.789825000     -2.632592000     -0.146682000
1       -3.994206000     -3.067960000     -1.687815000
8        1.408737000     -2.804259000     -1.209011000
6        2.701680000     -2.248630000     -1.337027000
6        2.719001000     -0.836228000     -0.731691000
6        3.095706000     -2.113748000     -2.824938000
6        3.697928000     -3.168300000     -0.612137000
6        3.877019000     -0.186094000     -0.284307000
7        1.524566000     -0.219480000     -0.671766000
1        4.117824000     -1.719267000     -2.942824000
1        3.041173000     -3.102902000     -3.306703000
1        2.401814000     -1.434975000     -3.341723000
1        3.605050000     -4.183531000     -1.027792000
1        4.743179000     -2.847866000     -0.738176000
1        3.468639000     -3.208858000      0.463540000
6        3.778592000      1.096071000      0.254787000
1        4.844483000     -0.683567000     -0.352041000
6        1.419729000      1.006975000     -0.136084000
6        2.523279000      1.705611000      0.342990000
1        4.672470000      1.612429000      0.613044000
1        0.416608000      1.435494000     -0.083886000
1        2.397660000      2.700686000      0.772895000
29      -0.032139000     -1.493253000     -1.275596000
1        1.123797000     -2.522006000      0.902997000
7        1.073813000     -2.189752000      1.872431000
1        0.800255000     -1.208719000      1.778526000
1        0.230937000     -2.145975000     -4.060555000
7       -0.249854000     -1.395211000     -3.562903000
1       -1.242210000     -1.458003000     -3.797262000
1        0.089414000     -0.514204000     -3.953868000
1        0.250190000     -2.649349000      2.266071000

* qh-G = -1189.989499 ; Label = $^1$2*
6       -2.744971000     -0.787315000     -0.820327000
6       -1.604092000      1.073712000     -1.684568000
6       -3.953219000     -0.092492000     -0.850592000
6       -2.777716000      1.816340000     -1.744696000
1       -0.655422000      1.473193000     -2.044042000
6       -3.967117000      1.226321000     -1.306621000
1       -4.870324000     -0.591432000     -0.536158000
1       -2.751698000      2.834716000     -2.134186000
1       -4.904877000      1.785241000     -1.339760000
7       -1.598874000     -0.177202000     -1.197979000
6       -2.537924000     -2.234230000     -0.423262000
8       -1.413697000     -2.690151000     -1.182941000
6       -2.255155000     -2.315252000      1.084587000
1       -3.109735000     -1.940154000      1.667724000
1       -2.061136000     -3.361930000      1.364200000
1       -1.365141000     -1.721386000      1.334807000
6       -3.717289000     -3.130724000     -0.810717000
1       -3.456921000     -4.178023000     -0.598179000
1       -4.610101000     -2.874957000     -0.220329000
1       -3.952472000     -3.029709000     -1.880241000
8        1.174619000     -2.724770000     -1.018146000
6        2.524520000     -2.300388000     -1.240614000
6        2.624342000     -0.859284000     -0.785285000
6        2.911036000     -2.401335000     -2.724775000
6        3.397759000     -3.237752000     -0.393863000
6        3.808833000     -0.205800000     -0.442963000
7        1.439479000     -0.208696000     -0.723703000
1        3.979682000     -2.176189000     -2.861392000
1        2.716829000     -3.424484000     -3.080606000
1        2.332478000     -1.696096000     -3.333101000
1        3.189044000     -4.277390000     -0.687165000
1        4.466536000     -3.042180000     -0.567036000
1        3.174103000     -3.112492000      0.674479000
6        3.755758000      1.112829000      0.006088000
1        4.757175000     -0.739245000     -0.513355000
6        1.373670000      1.049337000     -0.255655000
6        2.515542000      1.747466000      0.118229000
1        4.672851000      1.636205000      0.285330000
1        0.385845000      1.499270000     -0.162280000
1        2.424114000      2.768300000      0.491302000
29      -0.077882000     -1.393758000     -1.177215000
1        0.991894000     -2.279646000      1.191719000
7        1.170197000     -1.796759000      2.076427000
1        0.865244000     -0.835543000      1.907881000
1        0.237506000     -1.837031000     -4.070763000
7       -0.072494000     -1.015833000     -3.549321000
1       -1.028530000     -0.818454000     -3.849984000
1        0.502280000     -0.231683000     -3.862762000
1        0.487289000     -2.178985000      2.733721000

* qh-G = -1189.322401 ; Label = $^2$3*
6       -2.754725000     -0.782766000     -0.787101000
6       -1.597781000      1.083760000     -1.615422000
6       -3.963952000     -0.091580000     -0.844488000
6       -2.772172000      1.822518000     -1.704166000
1       -0.642515000      1.492123000     -1.945075000
6       -3.970417000      1.228530000     -1.297154000
1       -4.887069000     -0.594231000     -0.554583000
1       -2.738917000      2.842094000     -2.089991000
1       -4.908697000      1.784800000     -1.352547000
7       -1.600885000     -0.169504000     -1.133924000
6       -2.555334000     -2.232195000     -0.395306000
8       -1.408153000     -2.679844000     -1.128623000
6       -2.310648000     -2.329225000      1.117548000
1       -3.175137000     -1.949376000      1.682644000
1       -2.135550000     -3.380455000      1.392343000
1       -1.419262000     -1.748203000      1.393611000
6       -3.719033000     -3.127878000     -0.828361000
1       -3.461431000     -4.176981000     -0.621658000
1       -4.629887000     -2.882079000     -0.261927000
1       -3.922286000     -3.013262000     -1.903064000
8        1.168027000     -2.727569000     -0.910382000
6        2.500092000     -2.303867000     -1.226050000
6        2.618824000     -0.857009000     -0.794061000
6        2.771848000     -2.425100000     -2.732086000
6        3.432058000     -3.222375000     -0.424432000
6        3.811726000     -0.193219000     -0.507450000
7        1.433841000     -0.213652000     -0.680246000
1        3.797413000     -2.108370000     -2.975349000
1        2.636011000     -3.471493000     -3.044675000
1        2.065285000     -1.796022000     -3.295479000
1        3.210921000     -4.268048000     -0.684832000
1        4.485946000     -3.023531000     -0.670167000
1        3.277215000     -3.079334000      0.654283000
6        3.767714000      1.124674000     -0.054309000
1        4.760274000     -0.719087000     -0.619335000
6        1.376950000      1.042115000     -0.204513000
6        2.528990000      1.748885000      0.117016000
1        4.692287000      1.654864000      0.184451000
1        0.389951000      1.481092000     -0.062538000
1        2.446382000      2.767322000      0.498505000
29      -0.082891000     -1.392900000     -1.056803000
1        1.037557000     -2.290089000      1.252313000
7        1.143710000     -1.769078000      2.127076000
1        0.767374000     -0.842474000      1.914856000
7        0.031452000     -0.797701000     -3.516065000
1       -0.240402000     -1.356008000     -4.339962000
1        0.430600000      0.067932000     -3.912263000
1        0.469032000     -2.184990000      2.772415000

* qh-G = -1189.321919; Label = $^2$4*
6       -2.758553000     -0.264918000     -1.532582000
6       -2.617560000      1.980255000     -2.156236000
6       -3.723540000     -0.492750000     -2.532328000
6       -3.568379000      1.830518000     -3.161284000
1       -2.138594000      2.944947000     -1.960737000
6       -4.129073000      0.561497000     -3.347127000
1       -4.145870000     -1.489076000     -2.668782000
1       -3.857295000      2.682942000     -3.778654000
1       -4.877549000      0.395122000     -4.125460000
7       -2.247760000      0.954541000     -1.383938000
6       -2.262599000     -1.411928000     -0.628736000
8       -1.440372000     -0.964182000      0.429107000
6       -3.469936000     -2.046062000      0.098238000
1       -4.188946000     -2.461479000     -0.622499000
1       -3.114274000     -2.861094000      0.745197000
1       -3.982608000     -1.294924000      0.717145000
6       -1.551740000     -2.453107000     -1.506096000
1       -1.181396000     -3.274108000     -0.876551000
1       -2.231760000     -2.867114000     -2.264411000
1       -0.694672000     -1.990673000     -2.014782000
8        1.018559000     -1.914667000      0.244589000
6        2.303320000     -1.976548000     -0.376557000
6        2.957866000     -0.623019000     -0.190136000
6        2.165599000     -2.254723000     -1.881430000
6        3.070154000     -3.096488000      0.334992000
6        4.327640000     -0.361620000     -0.217935000
7        2.075903000      0.382823000      0.003956000
1        3.152074000     -2.312525000     -2.365961000
1        1.638226000     -3.208768000     -2.029678000
1        1.585085000     -1.450633000     -2.359087000
1        2.492660000     -4.029633000      0.259748000
1        4.053367000     -3.263185000     -0.129754000
1        3.208760000     -2.845372000      1.396966000
6        4.775506000      0.944257000     -0.020647000
1        5.030128000     -1.179240000     -0.380984000
6        2.493713000      1.643179000      0.212374000
6        3.845474000      1.963645000      0.204400000
1        5.845131000      1.164919000     -0.031841000
1        1.730226000      2.399297000      0.394722000
1        4.154915000      2.995757000      0.373662000
29       0.240826000     -0.260587000      0.118261000
1       -1.293909000      1.670438000      0.798232000
7       -0.559769000      1.447753000      0.124403000
1       -0.283923000      2.240417000     -0.459675000
7        1.925951000     -0.657478000      3.021548000
1        2.221265000     -1.316098000      3.746120000
1        1.552557000     -1.235612000      2.263328000
1        2.795665000     -0.274128000      2.642168000

* qh-G = -1265.761689; Label = RC1*
6       -2.964856000      0.340589000     -0.920502000
6       -2.720511000      2.656192000     -1.134007000
6       -3.985046000      0.348751000     -1.890825000
6       -3.721395000      2.738097000     -2.097272000
1       -2.178829000      3.542532000     -0.789151000
6       -4.362545000      1.553631000     -2.478432000
1       -4.475262000     -0.582177000     -2.178546000
1       -3.988997000      3.702010000     -2.533552000
1       -5.154618000      1.570477000     -3.230760000
7       -2.378909000      1.486777000     -0.585453000
6       -2.505765000     -0.976720000     -0.261825000
8       -1.570648000     -0.783344000      0.778574000
6       -3.709977000     -1.626186000      0.458360000
1       -4.516706000     -1.851250000     -0.254075000
1       -3.385264000     -2.566679000      0.926909000
1       -4.100683000     -0.953774000      1.236337000
6       -1.960526000     -1.910583000     -1.352691000
1       -1.608534000     -2.843944000     -0.890861000
1       -2.732952000     -2.153740000     -2.095914000
1       -1.115042000     -1.433760000     -1.866363000
8        0.863622000     -1.654139000      0.147870000
6        2.051215000     -1.527627000     -0.636921000
6        2.766275000     -0.286689000     -0.138770000
6        1.702721000     -1.334381000     -2.122521000
6        2.858606000     -2.810348000     -0.420194000
6        4.137669000     -0.042728000     -0.193115000
7        1.929903000      0.634057000      0.391499000
1        2.611616000     -1.204771000     -2.729234000
1        1.151849000     -2.214860000     -2.484651000
1        1.066128000     -0.443869000     -2.242443000
1        2.238681000     -3.674038000     -0.702119000
1        3.762415000     -2.818743000     -1.047529000
1        3.151847000     -2.909790000      0.634839000
6        4.635162000      1.157188000      0.316611000
1        4.803745000     -0.791671000     -0.622002000
6        2.394980000      1.789174000      0.894592000
6        3.752236000      2.088098000      0.870845000
1        5.707618000      1.362089000      0.288487000
1        1.668251000      2.477978000      1.325667000
1        4.102118000      3.034707000      1.284391000
29       0.090776000     -0.023668000      0.492280000
1       -1.457255000      1.647599000      1.658852000
7       -0.694888000      1.618417000      0.980668000
1       -0.443574000      2.536679000      0.607131000
8        0.797011000      0.859766000      3.870113000
1        0.413066000      1.254966000      3.069437000
1        1.312125000      0.059113000      3.517299000
7        2.165209000     -1.294795000      2.929759000
1        2.284676000     -2.078772000      3.574312000
1        1.666410000     -1.654484000      2.108644000
1        3.101829000     -1.049131000      2.599016000

* qh-G = -1265.750532; Label = TS1*
6       -3.042152000     -0.179059000      0.081979000
6       -2.531125000      1.807418000     -0.982941000
6       -4.180285000      0.400361000      0.665660000
6       -3.631211000      2.468059000     -0.433622000
1       -1.847447000      2.341523000     -1.652098000
6       -4.476859000      1.739087000      0.404451000
1       -4.824461000     -0.176798000      1.327835000
1       -3.816482000      3.519686000     -0.661419000
1       -5.356216000      2.206413000      0.854661000
7       -2.247176000      0.522525000     -0.742899000
6       -2.576660000     -1.603446000      0.444268000
8       -1.726565000     -1.523674000      1.596450000
6       -3.740387000     -2.495709000      0.914415000
1       -4.521562000     -2.538527000      0.139925000
1       -3.367700000     -3.513907000      1.096228000
1       -4.187219000     -2.125061000      1.847013000
6       -1.871967000     -2.278956000     -0.734762000
1       -1.528052000     -3.279068000     -0.434723000
1       -2.559357000     -2.382369000     -1.588579000
1       -1.003922000     -1.695033000     -1.058361000
8        0.786532000     -2.165464000      1.215301000
6        2.042424000     -1.970327000      0.567476000
6        2.617494000     -0.671596000      1.095350000
6        1.852656000     -1.834299000     -0.952854000
6        2.903296000     -3.187821000      0.914480000
6        3.970513000     -0.339005000      1.158756000
7        1.675227000      0.208057000      1.506278000
1        2.817898000     -1.689492000     -1.461456000
1        1.374197000     -2.744439000     -1.343506000
1        1.205698000     -0.971594000     -1.173831000
1        2.379936000     -4.099322000      0.590604000
1        3.873043000     -3.148338000      0.396421000
1        3.076948000     -3.241406000      1.999568000
6        4.342625000      0.907410000      1.661865000
1        4.720048000     -1.056757000      0.825202000
6        2.022289000      1.410925000      1.993718000
6        3.353271000      1.799321000      2.084355000
1        5.398127000      1.180222000      1.728028000
1        1.224416000      2.076298000      2.320049000
1        3.599978000      2.783700000      2.484040000
29      -0.123597000     -0.597764000      1.496278000
1       -2.003794000      0.859651000      2.379211000
7       -1.029080000      0.942648000      2.088765000
1       -0.751430000      1.910320000      1.905786000
8       -0.355795000      0.639373000      4.330886000
1        0.153034000      1.468033000      4.290683000
1        0.538007000     -0.312539000      4.294451000
7        1.358567000     -1.218662000      4.310848000
1        1.297771000     -1.770120000      5.170439000
1        1.207170000     -1.839163000      3.504869000
1        2.307181000     -0.839776000      4.233431000


* qh-G = -1265.751606; Label = INT1*
6       -2.775984000      0.012991000     -0.662783000
6       -2.727826000      2.057845000     -1.733606000
6       -3.736322000      0.487363000      0.248644000
6       -3.664113000      2.617044000     -0.863304000
1       -2.303805000      2.660705000     -2.544214000
6       -4.183236000      1.804763000      0.147890000
1       -4.114589000     -0.155689000      1.043271000
1       -3.976504000      3.656794000     -0.979205000
1       -4.922210000      2.192787000      0.853220000
7       -2.297076000      0.793102000     -1.643383000
6       -2.149574000     -1.381722000     -0.487639000
8       -1.230471000     -1.323822000      0.615674000
6       -3.196648000     -2.425062000     -0.059669000
1       -4.008930000     -2.475859000     -0.801059000
1       -2.720253000     -3.413463000      0.011886000
1       -3.631577000     -2.186441000      0.920695000
6       -1.444133000     -1.859327000     -1.755204000
1       -1.014840000     -2.855930000     -1.581168000
1       -2.148659000     -1.917959000     -2.598053000
1       -0.632331000     -1.175752000     -2.028144000
8        1.282627000     -1.972628000      0.164559000
6        2.514349000     -1.766251000     -0.522414000
6        3.111021000     -0.480288000      0.014381000
6        2.270347000     -1.590473000     -2.032577000
6        3.392358000     -2.991005000     -0.249990000
6        4.462236000     -0.133388000      0.001738000
7        2.189463000      0.378767000      0.508025000
1        3.216705000     -1.440217000     -2.574260000
1        1.769916000     -2.487608000     -2.426572000
1        1.620857000     -0.719985000     -2.210604000
1        2.858977000     -3.892891000     -0.585243000
1        4.341843000     -2.932270000     -0.802873000
1        3.608907000     -3.084647000      0.824537000
6        4.854114000      1.102434000      0.516068000
1        5.195502000     -0.831803000     -0.402201000
6        2.555147000      1.569762000      1.011372000
6        3.886390000      1.968117000      1.032767000
1        5.908775000      1.386293000      0.519888000
1        1.769478000      2.210552000      1.410563000
1        4.149799000      2.941196000      1.449263000
29       0.381165000     -0.393226000      0.498450000
1       -1.482377000      1.213855000      1.007891000
7       -0.462868000      1.213003000      1.039385000
1       -0.133945000      2.076206000      0.597135000
8       -0.429741000      1.732567000      3.167481000
1        0.499627000      1.437260000      3.208770000
1       -1.316546000      0.343100000      3.156453000
7       -1.891454000     -0.557618000      3.149302000
1       -1.779854000     -0.974236000      2.186886000
1       -1.546073000     -1.205117000      3.863120000
1       -2.879164000     -0.350677000      3.324637000

* qh-G = -1265.343596; Label = $^2$5*
6       -2.720706000      0.048701000     -0.562559000
6       -2.295488000      2.239304000     -1.183471000
6       -3.876199000      0.455387000      0.129278000
6       -3.411095000      2.729102000     -0.502982000
1       -1.638665000      2.927898000     -1.727071000
6       -4.220343000      1.806909000      0.164419000
1       -4.494997000     -0.272730000      0.651979000
1       -3.635584000      3.797603000     -0.501762000
1       -5.110234000      2.134913000      0.707821000
7       -1.958419000      0.943878000     -1.216768000
6       -2.199407000     -1.403343000     -0.490863000
8       -1.327873000     -1.483597000      0.631494000
6       -3.340889000     -2.405398000     -0.256323000
1       -4.120329000     -2.332425000     -1.031739000
1       -2.930779000     -3.426859000     -0.273595000
1       -3.810155000     -2.256166000      0.727055000
6       -1.468325000     -1.780857000     -1.788517000
1       -1.075790000     -2.805161000     -1.700534000
1       -2.141180000     -1.736362000     -2.660588000
1       -0.623948000     -1.103865000     -1.969952000
8        1.413470000     -2.111228000      0.223805000
6        2.637928000     -1.857141000     -0.428303000
6        3.133585000     -0.448953000     -0.081855000
6        2.440918000     -1.909021000     -1.959910000
6        3.657673000     -2.920216000      0.011772000
6        4.443017000     -0.005656000     -0.311949000
7        2.207825000      0.386382000      0.427341000
1        3.381172000     -1.730523000     -2.505658000
1        2.052377000     -2.900398000     -2.241159000
1        1.706563000     -1.149485000     -2.269449000
1        3.245464000     -3.916778000     -0.209812000
1        4.620547000     -2.828533000     -0.513170000
1        3.840907000     -2.852701000      1.095759000
6        4.788687000      1.306623000      0.002712000
1        5.181016000     -0.686746000     -0.736360000
6        2.535696000      1.655541000      0.731162000
6        3.816650000      2.157873000      0.538641000
1        5.807081000      1.664395000     -0.166518000
1        1.748055000      2.286643000      1.144150000
1        4.041946000      3.192724000      0.801085000
29       0.367223000     -0.525394000      0.613109000
1       -1.555397000      0.986256000      1.558094000
7       -0.556324000      1.185947000      1.453552000
1       -0.472784000      2.038508000      0.891135000
8       -0.097702000      1.537950000      2.765108000
1        0.579397000      0.869418000      2.976833000
1       -1.860479000     -0.092395000      3.683434000
7       -2.625452000     -0.571715000      3.202690000
1       -2.222465000     -0.922591000      2.321643000
1       -3.271618000      0.170550000      2.923464000

#Ammonia Nucleophilic Attack (ANA)

* qh-G = -1190.185204 ; Label = $^2$1'
C       -2.744814000     -1.023396000     -0.021329000
C       -1.627711000      0.623120000     -1.243806000
C       -3.981787000     -0.465732000     -0.375520000
C       -2.816824000      1.223243000     -1.635582000
H       -0.665398000      1.002146000     -1.589888000
C       -4.019116000      0.669207000     -1.180739000
H       -4.905134000     -0.930919000     -0.028653000
H       -2.798941000      2.099157000     -2.285834000
H       -4.976638000      1.113274000     -1.463000000
N       -1.597072000     -0.457131000     -0.440165000
C       -2.609429000     -2.322791000      0.780298000
O       -1.255862000     -2.593698000      1.062323000
C       -3.382648000     -2.210449000      2.106447000
H       -4.458989000     -2.035421000      1.955791000
H       -3.264963000     -3.150661000      2.667652000
H       -2.974682000     -1.387873000      2.715035000
C       -3.192250000     -3.459506000     -0.089654000
H       -3.056679000     -4.418095000      0.435813000
H       -4.265985000     -3.322139000     -0.292744000
H       -2.655446000     -3.502103000     -1.048739000
O        1.533683000     -2.714389000      0.429619000
C        2.693258000     -2.313013000     -0.273943000
C        2.768041000     -0.782497000     -0.281879000
C        2.621434000     -2.775708000     -1.745654000
C        3.922630000     -2.924397000      0.413265000
C        3.942870000     -0.044887000     -0.473572000
N        1.589352000     -0.155398000     -0.103038000
H        3.496673000     -2.435954000     -2.322176000
H        2.579162000     -3.874861000     -1.785776000
H        1.709930000     -2.381273000     -2.219663000
H        3.791119000     -4.016411000      0.459309000
H        4.856929000     -2.720835000     -0.131769000
H        4.024548000     -2.541000000      1.440659000
C        3.889356000      1.348163000     -0.448841000
H        4.890039000     -0.559897000     -0.634568000
C        1.534516000      1.187109000     -0.055936000
C        2.662880000      1.981297000     -0.224121000
H        4.798925000      1.936387000     -0.591822000
H        0.555678000      1.629999000      0.136325000
H        2.577767000      3.068032000     -0.176592000
Cu       0.054669000     -1.474489000      0.189408000
H        0.521781000     -4.211839000     -0.499509000
N        0.032326000     -4.959208000     -1.010790000
H        0.600295000     -5.800252000     -0.886253000
H       -1.809842000     -2.863024000     -3.241255000
N       -0.850189000     -2.681851000     -2.937277000
H       -0.555530000     -3.534072000     -2.438840000
H       -0.944075000     -1.981517000     -2.199197000
H       -0.828185000     -5.125413000     -0.485091000

* qh-G = -1266.627555 ; Label = $^3$2'
C       -2.884399000     -0.083142000      0.066797000
C       -1.567630000      1.824149000     -0.238030000
C       -4.048814000      0.693816000      0.032262000
C       -2.682535000      2.652481000     -0.304197000
H       -0.556156000      2.221296000     -0.347072000
C       -3.946040000      2.072849000     -0.155784000
H       -5.024631000      0.222677000      0.149629000
H       -2.558631000      3.724647000     -0.463608000
H       -4.846429000      2.690649000     -0.190880000
N       -1.674659000      0.498712000     -0.050646000
C       -2.845850000     -1.602173000      0.279413000
O       -1.631206000     -2.107454000     -0.240976000
C       -2.911657000     -1.850988000      1.802719000
H       -3.829011000     -1.439628000      2.253525000
H       -2.879831000     -2.935196000      1.994998000
H       -2.041463000     -1.386307000      2.291744000
C       -4.018991000     -2.293693000     -0.427664000
H       -3.915582000     -3.382215000     -0.300364000
H       -4.994943000     -1.997551000     -0.014183000
H       -4.010847000     -2.066353000     -1.505259000
O        1.233151000     -2.183436000     -0.137633000
C        2.515386000     -1.585990000     -0.190139000
C        2.533375000     -0.360221000      0.734717000
C        2.807020000     -1.088101000     -1.621801000
C        3.559895000     -2.624920000      0.240606000
C        3.670114000      0.142175000      1.378152000
N        1.336834000      0.237601000      0.901641000
H        3.783110000     -0.582232000     -1.695562000
H        2.799219000     -1.944192000     -2.314919000
H        2.019880000     -0.381987000     -1.931813000
H        3.451620000     -3.515927000     -0.396533000
H        4.592226000     -2.258818000      0.134918000
H        3.392803000     -2.921821000      1.287511000
C        3.548253000      1.250030000      2.217839000
H        4.638578000     -0.336011000      1.233618000
C        1.209422000      1.297551000      1.715000000
C        2.293383000      1.838257000      2.398643000
H        4.425211000      1.644545000      2.736579000
H        0.204916000      1.706092000      1.834318000
H        2.150144000      2.694440000      3.059496000
Cu      -0.172622000     -0.865755000      0.098333000
H       -0.093969000     -0.705345000      3.773001000
N       -0.501177000      0.123505000      4.243002000
H       -0.738453000     -0.179733000      5.191281000
H        1.932868000     -1.746268000      3.137801000
N        1.034485000     -2.212144000      2.988040000
H        1.122670000     -3.129962000      3.428868000
H        0.989321000     -2.376067000      1.975546000
H        0.274570000      0.781839000      4.351684000
O       -2.611735000      1.527599000      3.277625000
H       -2.974501000      1.082736000      2.494672000
H       -1.826677000      0.949747000      3.570404000

* qh-G = -1266.429054 ; Label = $^1$3'
C       -2.823286000     -0.066131000      0.062200000
C       -1.496138000      1.866247000     -0.096297000
C       -3.987296000      0.696543000     -0.002330000
C       -2.621349000      2.678069000     -0.185620000
H       -0.488457000      2.278681000     -0.153325000
C       -3.884141000      2.084139000     -0.120502000
H       -4.959228000      0.203608000      0.026122000
H       -2.498695000      3.755730000     -0.299755000
H       -4.785950000      2.697552000     -0.176789000
N       -1.611146000      0.536353000      0.047805000
C       -2.729061000     -1.576276000      0.150620000
O       -1.476448000     -1.924917000     -0.461017000
C       -2.745466000     -2.004037000      1.628615000
H       -3.689722000     -1.714201000      2.113882000
H       -2.629052000     -3.096356000      1.692390000
H       -1.911277000     -1.530079000      2.169809000
C       -3.817539000     -2.291225000     -0.650712000
H       -3.621736000     -3.373413000     -0.638555000
H       -4.806310000     -2.117609000     -0.199817000
H       -3.830903000     -1.939278000     -1.692422000
O        1.055898000     -2.127103000      0.071680000
C        2.369716000     -1.599207000     -0.169097000
C        2.479659000     -0.356791000      0.691517000
C        2.532716000     -1.221068000     -1.648760000
C        3.351398000     -2.697743000      0.242985000
C        3.636541000      0.147459000      1.280694000
N        1.287228000      0.250196000      0.899510000
H        3.527274000     -0.791136000     -1.841217000
H        2.403306000     -2.119869000     -2.270205000
H        1.766434000     -0.482563000     -1.933402000
H        3.134746000     -3.607403000     -0.335886000
H        4.387305000     -2.394322000      0.029926000
H        3.251497000     -2.920785000      1.314840000
C        3.542603000      1.260192000      2.118870000
H        4.592776000     -0.344628000      1.102002000
C        1.177067000      1.299333000      1.729309000
C        2.293468000      1.837600000      2.359215000
H        4.437702000      1.660947000      2.599440000
H        0.178041000      1.695757000      1.906540000
H        2.172925000      2.689325000      3.029623000
Cu      -0.177146000     -0.772583000      0.135810000
H       -0.000267000     -0.513723000      3.952009000
N       -0.453864000      0.308785000      4.392220000
H       -0.645620000      0.040725000      5.361080000
H        2.018617000     -1.584815000      3.227021000
N        1.091103000     -2.014518000      3.183414000
H        1.172656000     -2.898556000      3.689883000
H        0.955780000     -2.257454000      2.197546000
H        0.270714000      1.029497000      4.445627000
O       -2.713525000      1.377271000      3.355728000
H       -3.091447000      0.747503000      2.721084000
H       -1.862084000      0.930039000      3.694015000

* qh-G = -1266.417322 ; Label = TS1'
C       -2.970375000     -0.087841000     -0.015720000
C       -1.915471000      1.985024000      0.123257000
C       -4.096317000      0.491933000     -0.609709000
C       -2.999034000      2.636298000     -0.463024000
H       -1.021522000      2.534271000      0.432544000
C       -4.107191000      1.869868000     -0.835611000
H       -4.951580000     -0.123507000     -0.890125000
H       -2.970335000      3.715316000     -0.623429000
H       -4.977249000      2.342771000     -1.297177000
N       -1.908971000      0.662799000      0.329717000
C       -2.797554000     -1.583231000      0.245004000
O       -1.945704000     -1.768867000      1.372996000
C       -4.115768000     -2.267669000      0.638864000
H       -4.824600000     -2.260394000     -0.202440000
H       -3.913377000     -3.315779000      0.903240000
H       -4.576458000     -1.762783000      1.500419000
C       -2.206072000     -2.236239000     -1.014278000
H       -2.031114000     -3.306675000     -0.827363000
H       -2.891624000     -2.129095000     -1.868660000
H       -1.249483000     -1.764640000     -1.272876000
O        0.640753000     -1.970563000      0.840401000
C        1.782030000     -1.444332000      0.165192000
C        2.132144000     -0.126329000      0.826659000
C        1.466421000     -1.165650000     -1.314455000
C        2.885778000     -2.501591000      0.295835000
C        3.373961000      0.508101000      0.792359000
N        1.082984000      0.467098000      1.438157000
H        2.348582000     -0.765414000     -1.836693000
H        1.157989000     -2.102005000     -1.802564000
H        0.648210000     -0.435369000     -1.397073000
H        2.530979000     -3.445791000     -0.142587000
H        3.791343000     -2.190670000     -0.246525000
H        3.137103000     -2.670337000      1.352125000
C        3.514162000      1.762060000      1.386962000
H        4.215779000      0.019139000      0.301360000
C        1.198422000      1.679520000      2.003418000
C        2.407920000      2.363906000      1.994288000
H        4.480616000      2.270551000      1.373316000
H        0.302489000      2.098753000      2.458910000
H        2.473180000      3.349231000      2.457353000
Cu      -0.507529000     -0.637275000      1.473471000
H        1.164331000     -0.275549000      4.668900000
N        0.496372000      0.481945000      4.934990000
H        0.186027000      0.330248000      5.896895000
H        2.939300000     -1.242726000      3.309219000
N        2.106308000     -1.648225000      3.742967000
H        2.413587000     -2.523746000      4.171192000
H        1.496120000     -1.910492000      2.962676000
H        0.993043000      1.375332000      4.904244000
O       -1.287110000      0.212621000      3.196191000
H       -1.693251000      1.068865000      2.975438000
H       -0.485422000      0.400657000      4.016107000

* qh-G = -1266.421444 ; Label = $^1$4'
C       -2.868944000     -0.266357000     -0.146923000
C       -1.716285000      1.588484000     -0.923772000
C       -4.029214000      0.138659000     -0.829807000
C       -2.821056000      2.066009000     -1.623658000
H       -0.769193000      2.137739000     -0.925358000
C       -4.001583000      1.315835000     -1.574644000
H       -4.940655000     -0.458115000     -0.775480000
H       -2.757811000      2.997046000     -2.189937000
H       -4.894165000      1.648578000     -2.110150000
N       -1.744800000      0.451540000     -0.213776000
C       -2.859587000     -1.545023000      0.715110000
O       -1.599178000     -1.804362000      1.307282000
C       -3.934418000     -1.431969000      1.813312000
H       -4.945125000     -1.331417000      1.389950000
H       -3.911119000     -2.342009000      2.432871000
H       -3.734973000     -0.564224000      2.457167000
C       -3.150638000     -2.755620000     -0.197252000
H       -3.115063000     -3.678987000      0.401010000
H       -4.147554000     -2.681769000     -0.657555000
H       -2.395918000     -2.821843000     -0.995643000
O        0.850598000     -1.555770000      0.497515000
C        1.960003000     -0.866098000     -0.073210000
C        2.311088000      0.274111000      0.862583000
C        1.593396000     -0.290063000     -1.451255000
C        3.097964000     -1.887639000     -0.195932000
C        3.546062000      0.920076000      0.939176000
N        1.291591000      0.658956000      1.660703000
H        2.445943000      0.243249000     -1.899153000
H        1.298093000     -1.112949000     -2.120164000
H        0.749621000      0.406761000     -1.358784000
H        2.745256000     -2.742260000     -0.792181000
H        3.971503000     -1.453345000     -0.704851000
H        3.403524000     -2.248962000      0.796893000
C        3.717834000      1.954294000      1.859118000
H        4.362204000      0.603871000      0.289032000
C        1.445982000      1.643023000      2.559894000
C        2.652791000      2.320827000      2.687583000
H        4.679806000      2.465799000      1.936454000
H        0.580950000      1.879080000      3.180951000
H        2.748648000      3.118848000      3.425070000
Cu      -0.308428000     -0.465535000      1.458750000
H        0.800165000     -1.177608000      4.307782000
N        0.002871000     -0.647771000      4.815477000
H       -0.628529000     -1.313049000      5.271531000
H        2.811736000     -1.329941000      3.259569000
N        1.998318000     -1.937286000      3.388837000
H        2.357201000     -2.829875000      3.734186000
H        1.628745000     -2.103811000      2.446035000
H        0.391302000     -0.018704000      5.524065000
O       -1.328314000      0.486975000      2.703180000
H       -1.388450000      1.398287000      2.365214000
H       -0.529372000     -0.092162000      4.097538000

* qh-G = -1265.951121 ; Label = $^1$5'
C       -2.946057000     -0.229297000     -0.148281000
C       -1.853229000      1.303645000     -1.489475000
C       -4.189080000      0.149104000     -0.687390000
C       -3.038329000      1.743446000     -2.075104000
H       -0.894673000      1.746005000     -1.780724000
C       -4.232786000      1.145229000     -1.660920000
H       -5.108646000     -0.333379000     -0.354652000
H       -3.023941000      2.530910000     -2.831215000
H       -5.188982000      1.453550000     -2.090958000
N       -1.810031000      0.341018000     -0.558755000
C       -2.855099000     -1.354756000      0.901751000
O       -1.559716000     -1.512198000      1.449261000
C       -3.869063000     -1.132462000      2.040880000
H       -4.909557000     -1.167084000      1.686069000
H       -3.739369000     -1.927065000      2.790959000
H       -3.720194000     -0.160615000      2.536979000
C       -3.165404000     -2.686134000      0.180281000
H       -3.086254000     -3.518363000      0.896790000
H       -4.182463000     -2.682618000     -0.240762000
H       -2.445194000     -2.851664000     -0.635338000
O        0.903653000     -1.412183000      0.571099000
C        2.040916000     -0.773108000     -0.009685000
C        2.453201000      0.331826000      0.942931000
C        1.679474000     -0.139019000     -1.363852000
C        3.124713000     -1.842294000     -0.183628000
C        3.729794000      0.874868000      1.087254000
N        1.427798000      0.802792000      1.685764000
H        2.553544000      0.349874000     -1.820838000
H        1.310023000     -0.920986000     -2.044802000
H        0.886775000      0.609459000     -1.229355000
H        2.719861000     -2.663422000     -0.793657000
H        4.006389000     -1.435050000     -0.700900000
H        3.433941000     -2.241841000      0.792436000
C        3.931733000      1.896962000      2.015865000
H        4.553569000      0.490046000      0.485622000
C        1.605288000      1.778724000      2.586977000
C        2.854792000      2.358697000      2.778665000
H        4.927136000      2.326672000      2.149330000
H        0.720828000      2.079773000      3.150616000
H        2.975291000      3.151792000      3.517816000
Cu      -0.216131000     -0.224057000      1.480909000
H        0.386752000     -1.633986000      4.245022000
N       -0.545785000     -1.309712000      4.536319000
H       -1.153516000     -1.574971000      3.756124000
H        2.843981000     -1.231769000      3.309580000
N        2.249201000     -2.063987000      3.304949000
H        2.890796000     -2.856889000      3.238154000
H        1.754497000     -2.025095000      2.407642000
O       -1.169063000      1.049384000      2.419089000
H       -2.037872000      0.664821000      2.617753000
H       -0.491991000     -0.292365000      4.437691000

* qh-G = -1265.283882 ; Label = $^2$6'
C       -2.929475000     -0.337087000     -0.144205000
C       -1.829380000      1.540363000     -0.946869000
C       -4.133340000      0.087282000     -0.733394000
C       -2.975509000      2.028464000     -1.568920000
H       -0.883943000      2.090543000     -0.994917000
C       -4.152786000      1.280100000     -1.453447000
H       -5.040529000     -0.509315000     -0.628321000
H       -2.947142000      2.968306000     -2.123436000
H       -5.078425000      1.625669000     -1.920350000
N       -1.813997000      0.387425000     -0.263499000
C       -2.849169000     -1.655223000      0.651769000
O       -1.534425000     -1.950573000      1.078399000
C       -3.804695000     -1.603283000      1.858935000
H       -4.852925000     -1.483612000      1.545220000
H       -3.719682000     -2.546233000      2.421363000
H       -3.538687000     -0.772104000      2.524950000
C       -3.243428000     -2.817850000     -0.285883000
H       -3.150341000     -3.770015000      0.258473000
H       -4.282850000     -2.721097000     -0.634098000
H       -2.577985000     -2.845591000     -1.162238000
O        0.918595000     -1.647896000      0.272233000
C        2.058285000     -0.928915000     -0.193707000
C        2.414176000      0.090938000      0.871536000
C        1.726280000     -0.181832000     -1.497367000
C        3.179039000     -1.950394000     -0.414931000
C        3.667538000      0.668466000      1.079893000
N        1.371183000      0.437537000      1.654298000
H        2.594468000      0.385812000     -1.866422000
H        1.423880000     -0.910304000     -2.265292000
H        0.892837000      0.515898000     -1.329850000
H        2.827272000     -2.718491000     -1.119822000
H        4.075145000     -1.478525000     -0.845215000
H        3.448428000     -2.435045000      0.535063000
C        3.828921000      1.584519000      2.120124000
H        4.506288000      0.390764000      0.441042000
C        1.509817000      1.310203000      2.662033000
C        2.735672000      1.909136000      2.929607000
H        4.805898000      2.037158000      2.304570000
H        0.610499000      1.512888000      3.245867000
H        2.824943000      2.614733000      3.756740000
Cu      -0.241558000     -0.625374000      1.325581000
H        0.238884000     -1.607616000      4.005295000
N       -0.596609000     -1.257994000      4.497885000
H       -1.390737000     -1.413642000      3.873555000
H        2.711230000     -1.658340000      3.148599000
N        1.996895000     -2.389953000      3.114469000
H        2.500098000     -3.271784000      3.232449000
H        1.658664000     -2.380399000      2.146779000
O       -1.275845000      0.378372000      2.436384000
H       -0.493748000     -0.243544000      4.568249000

* qh-G = -1265.276037 ; Label = RC1'
C       -2.617448000     -0.080566000     -1.288249000
C       -1.295261000      1.645500000     -2.092563000
C       -3.620401000      0.220008000     -2.226438000
C       -2.232546000      2.005409000     -3.058064000
H       -0.350583000      2.190494000     -1.995567000
C       -3.421956000      1.271557000     -3.119835000
H       -4.544990000     -0.357141000     -2.255117000
H       -2.036186000      2.835980000     -3.738677000
H       -4.188946000      1.517494000     -3.858387000
N       -1.488599000      0.633234000     -1.236490000
C       -2.793513000     -1.194358000     -0.237707000
O       -1.565900000     -1.591659000      0.347272000
C       -3.775802000     -0.680825000      0.834740000
H       -4.761910000     -0.458222000      0.398297000
H       -3.902193000     -1.449247000      1.613791000
H       -3.387137000      0.233004000      1.305302000
C       -3.351266000     -2.471550000     -0.896146000
H       -3.402503000     -3.269654000     -0.140216000
H       -4.365594000     -2.320208000     -1.293991000
H       -2.694218000     -2.802866000     -1.714544000
O        0.877136000     -1.584477000     -0.640948000
C        2.103012000     -1.073046000     -1.143027000
C        2.564142000      0.044746000     -0.226531000
C        1.897886000     -0.491052000     -2.555120000
C        3.112348000     -2.229335000     -1.177195000
C        3.843717000      0.606794000     -0.213537000
N        1.605591000      0.525183000      0.593383000
H        2.836640000     -0.091750000     -2.969689000
H        1.528284000     -1.285920000     -3.221570000
H        1.152143000      0.316635000     -2.529219000
H        2.702512000     -3.041498000     -1.796657000
H        4.074193000     -1.919373000     -1.613366000
H        3.290046000     -2.615591000     -0.161875000
C        4.116120000      1.664524000      0.653220000
H        4.612499000      0.213476000     -0.879626000
C        1.850268000      1.547218000      1.426921000
C        3.102117000      2.148019000      1.486609000
H        5.113140000      2.110206000      0.678800000
H        1.008436000      1.860640000      2.043148000
H        3.272698000      2.974955000      2.177490000
Cu      -0.102533000     -0.429628000      0.483487000
H        0.900109000      0.285480000      3.957715000
N        0.376068000     -0.472848000      3.484805000
H        0.996897000     -1.110648000      2.989968000
H        1.948900000      1.873820000      5.735849000
N        1.912760000      1.768008000      4.719078000
H        2.886548000      1.712869000      4.410210000
H        1.569735000      2.662528000      4.359324000
H       -0.233528000     -0.985415000      4.118912000
O       -0.877603000      0.570738000      1.796865000

* qh-G = -1265.273218 ; Label = TS2'
C       -2.861889000     -0.212099000     -0.210222000
C       -1.527862000      1.528010000     -0.965057000
C       -3.862474000      0.122757000     -1.138995000
C       -2.462177000      1.920636000     -1.920680000
H       -0.579789000      2.064056000     -0.853740000
C       -3.656841000      1.197538000     -2.002714000
H       -4.791158000     -0.446506000     -1.183960000
H       -2.259293000      2.767482000     -2.578940000
H       -4.422071000      1.469116000     -2.734092000
N       -1.728479000      0.493842000     -0.137031000
C       -3.038797000     -1.357427000      0.806901000
O       -1.806029000     -1.794178000      1.345031000
C       -3.980815000     -0.853898000      1.919881000
H       -4.968262000     -0.580403000      1.516177000
H       -4.116295000     -1.646969000      2.672397000
H       -3.549471000      0.027469000      2.415592000
C       -3.648981000     -2.596869000      0.122942000
H       -3.700326000     -3.417600000      0.854335000
H       -4.669617000     -2.409160000     -0.241927000
H       -3.023444000     -2.918522000     -0.723709000
O        0.637307000     -1.763768000      0.259457000
C        1.851159000     -1.243951000     -0.253865000
C        2.335358000     -0.132431000      0.664275000
C        1.617962000     -0.640410000     -1.653717000
C        2.870877000     -2.390917000     -0.325970000
C        3.606057000      0.450542000      0.618727000
N        1.413075000      0.321800000      1.537252000
H        2.546454000     -0.233348000     -2.083975000
H        1.234741000     -1.425513000     -2.324289000
H        0.871556000      0.165936000     -1.600282000
H        2.457353000     -3.195887000     -0.952636000
H        3.824969000     -2.068473000     -0.770298000
H        3.066736000     -2.794009000      0.679678000
C        3.906075000      1.504581000      1.480212000
H        4.345469000      0.078844000     -0.091618000
C        1.684850000      1.342618000      2.365538000
C        2.927871000      1.964004000      2.368617000
H        4.895161000      1.967856000      1.457764000
H        0.869228000      1.640269000      3.023298000
H        3.119237000      2.789353000      3.056091000
Cu      -0.311723000     -0.639151000      1.469843000
H        0.584870000      0.282040000      5.010004000
N       -0.000078000     -0.475075000      4.598994000
H        0.538704000     -1.218365000      4.160635000
H        1.796582000      1.780869000      6.654946000
N        1.707582000      1.668875000      5.642210000
H        2.658550000      1.530523000      5.291086000
H        1.420276000      2.583760000      5.284735000
H       -0.726512000     -0.837896000      5.211686000
O       -0.996969000      0.261837000      2.905829000

* qh-G = -1265.362379 ; Label = INT1'
C       -2.718847000      0.226824000     -0.736989000
C       -1.384572000      1.850925000     -1.757751000
C       -3.876987000      0.867744000     -1.197422000
C       -2.490038000      2.537041000     -2.244106000
H       -0.368749000      2.191531000     -1.965898000
C       -3.762524000      2.034079000     -1.950443000
H       -4.857200000      0.447469000     -0.971087000
H       -2.354340000      3.441203000     -2.839469000
H       -4.657621000      2.545847000     -2.311885000
N       -1.503823000      0.734112000     -1.016961000
C       -2.737132000     -1.095655000      0.039124000
O       -1.460622000     -1.357941000      0.586405000
C       -3.766244000     -1.033541000      1.182046000
H       -4.797853000     -0.938297000      0.811382000
H       -3.699983000     -1.963211000      1.767924000
H       -3.558255000     -0.182488000      1.849184000
C       -3.108466000     -2.216164000     -0.953841000
H       -3.130710000     -3.178141000     -0.417986000
H       -4.093136000     -2.051111000     -1.418955000
H       -2.349903000     -2.276987000     -1.750315000
O        1.391031000     -1.697323000      0.059049000
C        2.600623000     -1.309812000     -0.572868000
C        2.782666000      0.201529000     -0.370732000
C        2.515335000     -1.576490000     -2.089612000
C        3.757163000     -2.102616000      0.046945000
C        4.009752000      0.863345000     -0.261515000
N        1.627375000      0.889960000     -0.281085000
H        3.427527000     -1.255766000     -2.617817000
H        2.365828000     -2.653898000     -2.262799000
H        1.654071000     -1.034112000     -2.512501000
H        3.537036000     -3.177136000     -0.044700000
H        4.716800000     -1.911812000     -0.456888000
H        3.863530000     -1.857688000      1.114914000
C        4.024993000      2.239308000     -0.025854000
H        4.942941000      0.306536000     -0.342906000
C        1.631784000      2.208772000     -0.034421000
C        2.815406000      2.928179000      0.101020000
H        4.975898000      2.768287000      0.072957000
H        0.657386000      2.690628000      0.071129000
H        2.784369000      3.999247000      0.306460000
Cu       0.011924000     -0.359040000     -0.228165000
H        0.117706000      0.041500000      2.974682000
N       -0.916545000      0.241502000      2.850625000
H       -1.231192000     -0.371346000      2.055876000
H        2.368820000     -0.898856000      3.429665000
N        1.853581000     -0.338500000      2.748114000
H        1.761335000     -0.909781000      1.896179000
H        2.463638000      0.442762000      2.496675000
H       -1.419923000     -0.050117000      3.698563000
O       -1.136425000      1.606207000      2.561556000
