# Supplementary material for: Origins of Nitrite and Nitrate Selectivity in Aqueous Electrocatalytic Ammonia Oxidation by a Mononuclear Copper Catalyst
Source: Inorg Chem. 2026 May 18;65(21):11794–806. doi: 10.1021/acs.inorgchem.6c00859 (PMC13231411; doi:10.1021/acs.inorgchem.6c00859)
Supplement: Supplementary file 4 [file ic6c00859_si_004.xyz]

* qh-G = -1190.772449 ; Label = $^1$9"
C       -2.603908000     -0.014334000     -0.469797000
C       -1.665475000      0.816756000     -2.436155000
C       -3.805642000      0.643960000     -0.756582000
C       -2.829562000      1.494492000     -2.780299000
H       -0.783070000      0.856661000     -3.078735000
C       -3.925382000      1.404031000     -1.920782000
H       -4.651283000      0.563811000     -0.075795000
H       -2.867616000      2.076889000     -3.702447000
H       -4.861609000      1.918367000     -2.149164000
N       -1.548549000      0.075839000     -1.313403000
C       -2.436526000     -0.909427000      0.768665000
O       -1.118728000     -0.730017000      1.329543000
C       -3.475762000     -0.621488000      1.852540000
H       -4.494283000     -0.875072000      1.525913000
H       -3.241350000     -1.235873000      2.733910000
H       -3.455418000      0.439144000      2.147891000
C       -2.491723000     -2.376681000      0.333672000
H       -2.361027000     -3.029361000      1.210309000
H       -3.460542000     -2.603786000     -0.134259000
H       -1.686781000     -2.585461000     -0.387530000
O        1.737805000     -1.894040000     -1.247428000
C        3.020883000     -1.375684000     -0.989291000
C        2.960622000     -0.134595000     -0.068822000
C        3.677832000     -0.921146000     -2.313340000
C        3.883570000     -2.471690000     -0.331384000
C        4.077031000      0.361699000      0.625288000
N        1.774921000      0.487642000      0.020265000
H        4.685019000     -0.499764000     -2.161761000
H        3.758600000     -1.784092000     -2.994028000
H        3.048785000     -0.156183000     -2.796662000
H        3.852019000     -3.371705000     -0.965216000
H        4.938785000     -2.179492000     -0.218058000
H        3.486753000     -2.733188000      0.661254000
C        3.938033000      1.488505000      1.435122000
H        5.044721000     -0.132646000      0.537141000
C        1.632696000      1.565740000      0.807013000
C        2.686124000      2.105067000      1.539110000
H        4.796682000      1.878131000      1.987587000
H        0.631630000      2.007047000      0.844525000
H        2.529191000      2.980360000      2.172065000
Cu       0.241499000     -0.628543000     -0.933407000
H       -0.996129000      0.205713000      1.566285000
N        0.891049000     -3.470277000      1.177980000
H        1.114681000     -2.912933000      0.338966000
H       -0.101017000     -3.701815000      1.104093000
H        1.392512000     -4.353582000      1.061111000
N        1.623956000     -1.170348000      3.165591000
H        2.293730000     -0.639411000      2.604842000
H        1.375578000     -1.980245000      2.576686000
H        0.782369000     -0.589200000      3.173457000

* qh-G = -1339.387763 ; Label = $^2$9
C       -2.668928000     -0.091692000     -0.521714000
C       -1.251467000      1.582727000     -1.322843000
C       -3.789599000      0.696795000     -0.798240000
C       -2.319909000      2.417926000     -1.628440000
H       -0.221144000      1.881087000     -1.522571000
C       -3.612288000      1.966291000     -1.349656000
H       -4.790659000      0.320774000     -0.589682000
H       -2.137200000      3.397962000     -2.071446000
H       -4.478641000      2.595610000     -1.565577000
N       -1.427691000      0.369051000     -0.773298000
C       -2.762969000     -1.534422000     -0.015035000
O       -1.529359000     -1.867272000      0.667640000
C       -3.933985000     -1.753644000      0.940462000
H       -4.897013000     -1.653261000      0.420970000
H       -3.873499000     -2.772256000      1.350417000
H       -3.906271000     -1.032943000      1.771469000
C       -2.830599000     -2.468919000     -1.224702000
H       -2.894781000     -3.512712000     -0.882697000
H       -3.709818000     -2.239578000     -1.843817000
H       -1.923535000     -2.350010000     -1.837651000
O        1.391537000     -2.220150000     -0.113023000
C        2.643342000     -1.789164000     -0.625810000
C        2.859036000     -0.326327000     -0.221474000
C        2.625205000     -1.855757000     -2.166637000
C        3.739329000     -2.695862000     -0.053518000
C        4.103561000      0.295358000     -0.079222000
N        1.724689000      0.369746000     -0.008517000
H        3.570539000     -1.501762000     -2.607564000
H        2.453736000     -2.896292000     -2.484296000
H        1.800689000     -1.233736000     -2.551530000
H        3.491197000     -3.741617000     -0.291476000
H        4.728803000     -2.478610000     -0.482984000
H        3.792906000     -2.585797000      1.039722000
C        4.157487000      1.630775000      0.320821000
H        5.019292000     -0.264849000     -0.267657000
C        1.764638000      1.648441000      0.398054000
C        2.968642000      2.321535000      0.575999000
H        5.122921000      2.126924000      0.445073000
H        0.804471000      2.132693000      0.588993000
H        2.969980000      3.360190000      0.909481000
Cu       0.101146000     -0.829237000     -0.178832000
N       -1.191774000     -0.470581000      2.971673000
H       -1.506377000     -1.401462000      1.568952000
N        1.970972000     -1.197997000      2.836395000
H        1.610541000     -1.601432000      1.965414000
O       -0.833227000      0.717037000      2.799955000
O       -1.163284000     -0.919326000      4.140717000
H        1.348400000     -1.536445000      3.572590000
H        1.761499000     -0.200233000      2.759788000

* qh-G = -1190.645455 ; Label = $^2$10'
C       -2.769692000     -0.256096000     -0.051265000
C       -1.526528000      1.472120000     -1.008056000
C       -3.961749000      0.421312000     -0.312964000
C       -2.672579000      2.205108000     -1.298192000
H       -0.534244000      1.832455000     -1.285635000
C       -3.910426000      1.669370000     -0.936654000
H       -4.918271000     -0.019656000     -0.034906000
H       -2.589673000      3.169319000     -1.801475000
H       -4.833567000      2.213673000     -1.147836000
N       -1.581315000      0.284496000     -0.384283000
C       -2.708545000     -1.604152000      0.659148000
O       -1.545379000     -2.267645000      0.070566000
C       -2.460997000     -1.371893000      2.152032000
H       -3.306537000     -0.827078000      2.596152000
H       -2.352126000     -2.337839000      2.669790000
H       -1.541858000     -0.786776000      2.297702000
C       -3.928502000     -2.480613000      0.406884000
H       -3.748750000     -3.474408000      0.843781000
H       -4.825533000     -2.061847000      0.884408000
H       -4.114794000     -2.593101000     -0.671105000
O        1.417874000     -2.199440000     -0.209888000
C        2.680906000     -1.621282000     -0.502380000
C        2.740659000     -0.219546000      0.116128000
C        2.842248000     -1.458310000     -2.027953000
C        3.772491000     -2.535323000      0.065018000
C        3.913660000      0.444915000      0.488534000
N        1.543291000      0.381581000      0.268963000
H        3.807981000     -0.999394000     -2.292570000
H        2.774713000     -2.446478000     -2.509355000
H        2.031995000     -0.823478000     -2.419455000
H        3.638840000     -3.544698000     -0.353055000
H        4.784659000     -2.193544000     -0.198312000
H        3.692824000     -2.596384000      1.161241000
C        3.828741000      1.723502000      1.040361000
H        4.881394000     -0.038336000      0.354638000
C        1.448752000      1.606167000      0.811276000
C        2.574433000      2.316873000      1.212839000
H        4.736145000      2.251360000      1.343132000
H        0.443012000      2.014986000      0.930683000
H        2.465510000      3.309718000      1.651678000
Cu       0.039822000     -0.902398000     -0.141700000
H        1.288418000     -1.990685000      1.933530000
N        1.116477000     -1.627122000      2.876705000
H        0.848489000     -0.652888000      2.716682000
H       -1.502501000     -1.668734000     -2.451298000
N       -0.786377000     -1.494316000     -3.161343000
H        0.004628000     -2.069695000     -2.859820000
H       -0.478541000     -0.536331000     -2.971622000
H        0.254345000     -2.085081000      3.180610000
H       -1.284966000     -3.010646000      0.645670000

* qh-G = -1339.189672 ; Label = $^3$10
C       -2.649646000     -0.146916000     -0.298203000
C       -1.380614000      1.694866000     -0.961510000
C       -3.816192000      0.620671000     -0.323909000
C       -2.502979000      2.513114000     -1.026563000
H       -0.392465000      2.073657000     -1.223833000
C       -3.741129000      1.966827000     -0.684521000
H       -4.775134000      0.168401000     -0.074185000
H       -2.399928000      3.554589000     -1.334026000
H       -4.645041000      2.579536000     -0.707427000
N       -1.452107000      0.404941000     -0.591718000
C       -2.654798000     -1.656680000     -0.044751000
O       -1.375139000     -2.019938000      0.541776000
C       -3.777806000     -2.114484000      0.877947000
H       -4.758460000     -1.986372000      0.399444000
H       -3.644565000     -3.183468000      1.098000000
H       -3.769166000     -1.549656000      1.822255000
C       -2.686783000     -2.378396000     -1.393533000
H       -2.681557000     -3.466523000     -1.232002000
H       -3.590559000     -2.102090000     -1.954641000
H       -1.801750000     -2.101514000     -1.987654000
O        1.411828000     -2.209598000     -0.322700000
C        2.736625000     -1.844667000     -0.662407000
C        2.963761000     -0.375519000     -0.301609000
C        2.948511000     -2.000216000     -2.181492000
C        3.696491000     -2.756212000      0.116626000
C        4.227601000      0.208330000     -0.153574000
N        1.847449000      0.364048000     -0.145248000
H        3.969237000     -1.719940000     -2.486222000
H        2.769938000     -3.048732000     -2.467260000
H        2.231370000     -1.363337000     -2.723676000
H        3.451912000     -3.804396000     -0.114239000
H        4.749890000     -2.586996000     -0.152154000
H        3.577221000     -2.598698000      1.199539000
C        4.325028000      1.555567000      0.188723000
H        5.124629000     -0.393751000     -0.298870000
C        1.933600000      1.658886000      0.207415000
C        3.155441000      2.297243000      0.382809000
H        5.305035000      2.022047000      0.313512000
H        0.995686000      2.192638000      0.359740000
H        3.183721000      3.349810000      0.668216000
Cu       0.167159000     -0.795954000     -0.316541000
N       -1.534964000      0.899323000      2.779039000
N        1.228250000     -1.256620000      2.746394000
H        1.164606000     -1.799508000      1.880299000
O       -0.605781000      1.369389000      2.186344000
O       -1.855355000     -0.227680000      3.043263000
H        0.370029000     -1.440489000      3.270399000
H        1.170803000     -0.281232000      2.445315000
H       -1.366053000     -1.757162000      1.482785000

* qh-G = -1338.535854 ; Label = $^2$11
C       -2.512493000     -0.063187000     -0.501666000
C       -1.209502000      1.851175000     -0.850924000
C       -3.668433000      0.627636000     -0.865322000
C       -2.322057000      2.590992000     -1.231405000
H       -0.214805000      2.292101000     -0.862413000
C       -3.574826000      1.971330000     -1.224322000
H       -4.627096000      0.108230000     -0.867184000
H       -2.198187000      3.633091000     -1.528500000
H       -4.470369000      2.529379000     -1.506353000
N       -1.312481000      0.562684000     -0.481137000
C       -2.436490000     -1.542089000     -0.193806000
O       -1.263933000     -1.758703000      0.578207000
C       -3.609590000     -2.040951000      0.657876000
H       -4.549223000     -1.997094000      0.087196000
H       -3.428125000     -3.087907000      0.940877000
H       -3.713567000     -1.435591000      1.569754000
C       -2.344541000     -2.312098000     -1.523112000
H       -2.276978000     -3.390124000     -1.312680000
H       -3.224112000     -2.123825000     -2.156857000
H       -1.439467000     -2.001636000     -2.068195000
O        1.300211000     -2.036610000      0.376653000
C        2.420940000     -1.821661000     -0.491955000
C        2.803728000     -0.366279000     -0.308577000
C        2.034109000     -2.077892000     -1.957178000
C        3.511956000     -2.787608000     -0.026058000
C        4.080111000      0.182926000     -0.403790000
N        1.747386000      0.412628000      0.017552000
H        2.885108000     -1.886974000     -2.628244000
H        1.710910000     -3.123236000     -2.073065000
H        1.200874000     -1.419338000     -2.249836000
H        3.123240000     -3.815535000     -0.067891000
H        4.391123000     -2.726767000     -0.685030000
H        3.818133000     -2.560087000      1.005318000
C        4.259800000      1.535611000     -0.107680000
H        4.922881000     -0.449645000     -0.683250000
C        1.914823000      1.697738000      0.363660000
C        3.166176000      2.301384000      0.303982000
H        5.254419000      1.982380000     -0.171118000
H        1.036676000      2.239620000      0.715537000
H        3.271741000      3.350035000      0.584404000
Cu       0.112630000     -0.646427000      0.153702000
N       -1.624273000     -0.803506000      3.249122000
N        1.690826000     -0.362897000      3.084712000
H        1.571502000     -1.109456000      2.395127000
O       -1.350028000      0.317820000      2.916764000
O       -0.954749000     -1.731125000      3.611128000
H        1.298876000     -0.716402000      3.959289000
H        1.064768000      0.385604000      2.781052000

* qh-G = -1414.974971 ; Label = RC3
C       -2.502294000     -0.405674000     -0.314836000
C       -1.352074000      1.627928000     -0.492527000
C       -3.726331000      0.249371000     -0.449978000
C       -2.537789000      2.335704000     -0.638720000
H       -0.390187000      2.133600000     -0.545432000
C       -3.746581000      1.634664000     -0.599450000
H       -4.650042000     -0.329666000     -0.438512000
H       -2.504070000      3.415655000     -0.786748000
H       -4.696929000      2.163645000     -0.697801000
N       -1.343032000      0.295053000     -0.311203000
C       -2.325157000     -1.905690000     -0.248250000
O       -1.046205000     -2.167464000      0.324339000
C       -3.353298000     -2.589118000      0.660570000
H       -4.361229000     -2.523912000      0.224884000
H       -3.091638000     -3.652133000      0.763889000
H       -3.361900000     -2.121983000      1.655959000
C       -2.371478000     -2.467591000     -1.678205000
H       -2.203718000     -3.554626000     -1.643317000
H       -3.343317000     -2.270317000     -2.154825000
H       -1.577184000     -2.005802000     -2.284857000
O        1.521312000     -2.142907000      0.084612000
C        2.660326000     -1.675759000     -0.651179000
C        2.870312000     -0.243217000     -0.205185000
C        2.390304000     -1.722647000     -2.161625000
C        3.819884000     -2.594943000     -0.260202000
C        4.085760000      0.430588000     -0.118199000
N        1.720073000      0.365136000      0.170522000
H        3.252607000     -1.339346000     -2.727621000
H        2.194460000     -2.762090000     -2.464610000
H        1.507383000     -1.111827000     -2.407769000
H        3.550118000     -3.634452000     -0.496484000
H        4.725256000     -2.337545000     -0.830200000
H        4.033768000     -2.514507000      0.815511000
C        4.108875000      1.726225000      0.401281000
H        5.002664000     -0.068292000     -0.432948000
C        1.735455000      1.590207000      0.718729000
C        2.919199000      2.309775000      0.843240000
H        5.053603000      2.268166000      0.482147000
H        0.790400000      1.996093000      1.074891000
H        2.896916000      3.306886000      1.284364000
Cu       0.204315000     -0.860474000      0.046022000
N       -1.192090000      0.474274000      2.730627000
N        1.801112000     -1.407655000      3.041469000
H        2.012863000     -1.708322000      2.085133000
O       -0.287981000      1.042676000      3.274413000
O       -2.385018000      0.582055000      2.768930000
H        1.868608000     -0.387548000      3.042998000
H        2.546361000     -1.757155000      3.645787000
O       -0.773675000     -2.341386000      3.149350000
H       -0.975570000     -2.273011000      2.188989000
H        0.172763000     -1.995621000      3.199068000

* qh-G = -1414.965233 ; Label = TS4
C       -2.494910000     -0.434123000     -0.292664000
C       -1.362546000      1.610189000     -0.458091000
C       -3.725759000      0.212569000     -0.399089000
C       -2.555943000      2.310313000     -0.578387000
H       -0.405503000      2.124430000     -0.517556000
C       -3.758629000      1.599723000     -0.529525000
H       -4.644605000     -0.373949000     -0.381791000
H       -2.532544000      3.392303000     -0.712758000
H       -4.714230000      2.122867000     -0.605649000
N       -1.341199000      0.275899000     -0.295632000
C       -2.297949000     -1.932489000     -0.258851000
O       -1.025377000     -2.184915000      0.329588000
C       -3.327996000     -2.655994000      0.615643000
H       -4.330462000     -2.590761000      0.167380000
H       -3.053527000     -3.718180000      0.690678000
H       -3.354915000     -2.219087000      1.624339000
C       -2.313561000     -2.457914000     -1.703614000
H       -2.132681000     -3.543376000     -1.694056000
H       -3.279452000     -2.259741000     -2.191833000
H       -1.514128000     -1.970130000     -2.282983000
O        1.548151000     -2.140910000      0.107539000
C        2.676020000     -1.674818000     -0.649321000
C        2.879114000     -0.234865000     -0.222121000
C        2.386396000     -1.743933000     -2.155104000
C        3.848210000     -2.579234000     -0.263569000
C        4.090417000      0.448284000     -0.154334000
N        1.729103000      0.367759000      0.163617000
H        3.238610000     -1.361106000     -2.736279000
H        2.195018000     -2.788633000     -2.442305000
H        1.495741000     -1.143338000     -2.398770000
H        3.585149000     -3.623277000     -0.487012000
H        4.744248000     -2.319311000     -0.846923000
H        4.075836000     -2.487263000      0.808334000
C        4.110145000      1.747124000      0.357882000
H        5.007077000     -0.045284000     -0.477948000
C        1.742391000      1.594630000      0.707609000
C        2.922418000      2.323448000      0.813929000
H        5.051645000      2.296768000      0.422964000
H        0.799366000      1.992432000      1.077954000
H        2.898770000      3.321754000      1.252275000
Cu       0.214212000     -0.868862000      0.046281000
N       -1.076237000      0.446840000      2.794303000
N        1.694977000     -1.511551000      2.965582000
H        1.894034000     -1.845948000      2.007882000
O       -0.159438000      1.075765000      3.284879000
O       -2.252264000      0.744339000      2.761245000
H        1.942805000     -0.519174000      3.016207000
H        2.256274000     -2.032967000      3.642605000
O       -0.816975000     -1.786875000      3.220016000
H       -1.041476000     -1.960560000      2.279888000
H        0.540457000     -1.643147000      3.130207000

* qh-G = -1414.962976 ; Label = INT4
C       -2.447140000     -0.563120000     -0.212987000
C       -1.330277000      1.495053000     -0.133909000
C       -3.680473000      0.083884000     -0.287248000
C       -2.526315000      2.196615000     -0.213121000
H       -0.377801000      2.020197000     -0.106144000
C       -3.722742000      1.477076000     -0.276207000
H       -4.594347000     -0.506759000     -0.355846000
H       -2.509107000      3.286954000     -0.228706000
H       -4.680673000      1.999018000     -0.326889000
N       -1.300249000      0.151526000     -0.117335000
C       -2.235900000     -2.056765000     -0.318428000
O       -0.972966000     -2.351006000      0.270091000
C       -3.274104000     -2.868231000      0.465805000
H       -4.269482000     -2.767683000      0.008327000
H       -2.991001000     -3.930577000      0.443408000
H       -3.321615000     -2.530535000      1.510930000
C       -2.222426000     -2.446901000     -1.804879000
H       -2.036348000     -3.528076000     -1.891584000
H       -3.180970000     -2.207910000     -2.289146000
H       -1.415852000     -1.906339000     -2.324336000
O        1.594957000     -2.287664000      0.057081000
C        2.691412000     -1.778319000     -0.719285000
C        2.911094000     -0.365597000     -0.212883000
C        2.336443000     -1.764642000     -2.212812000
C        3.877173000     -2.701881000     -0.433361000
C        4.119244000      0.324928000     -0.172735000
N        1.783745000      0.197429000      0.284471000
H        3.163267000     -1.349959000     -2.808442000
H        2.130118000     -2.791947000     -2.548209000
H        1.437051000     -1.151425000     -2.382953000
H        3.601886000     -3.732410000     -0.700785000
H        4.748729000     -2.411102000     -1.038815000
H        4.150215000     -2.667434000      0.631341000
C        4.163610000      1.581899000      0.433929000
H        5.016451000     -0.132513000     -0.590385000
C        1.823883000      1.378776000      0.919059000
C        3.005186000      2.107534000      1.010812000
H        5.103871000      2.135645000      0.479143000
H        0.901571000      1.736112000      1.373736000
H        3.005080000      3.067352000      1.528465000
Cu       0.259004000     -1.014092000      0.114180000
N       -0.876279000      0.041988000      3.030811000
N        1.782912000     -1.986440000      2.914561000
H        1.934615000     -2.179361000      1.904802000
O        0.081503000      0.548953000      3.596607000
O       -2.016366000      0.478148000      3.028139000
H        2.077952000     -1.025897000      3.115933000
H        2.321180000     -2.640664000      3.488234000
O       -0.820861000     -2.149350000      3.194980000
H       -1.029491000     -2.227601000      2.237567000
H        0.699629000     -2.076587000      3.095122000

* qh-G = -1414.957803 ; Label = TS5
C       -2.261718000      0.503302000     -0.528443000
C       -1.116181000      2.537567000     -0.684505000
C       -3.487864000      1.158251000     -0.646480000
C       -2.302979000      3.248208000     -0.815208000
H       -0.155520000      3.047061000     -0.723410000
C       -3.510392000      2.545590000     -0.781847000
H       -4.411726000      0.579649000     -0.636523000
H       -2.271146000      4.330648000     -0.944553000
H       -4.461889000      3.074308000     -0.871097000
N       -1.102926000      1.203128000     -0.530805000
C       -2.076856000     -1.000573000     -0.475901000
O       -0.835817000     -1.251610000      0.164527000
C       -3.158087000     -1.713808000      0.344857000
H       -4.136288000     -1.640714000     -0.152926000
H       -2.897062000     -2.778259000      0.433921000
H       -3.233187000     -1.277767000      1.351487000
C       -2.030791000     -1.534538000     -1.919042000
H       -1.862461000     -2.621877000     -1.896419000
H       -2.969131000     -1.327147000     -2.454865000
H       -1.197752000     -1.059537000     -2.460972000
O        1.774772000     -1.318943000     -0.194653000
C        2.892130000     -0.924296000     -0.997057000
C        3.177213000      0.525038000     -0.639362000
C        2.537525000     -1.033366000     -2.487822000
C        4.047984000     -1.858067000     -0.629573000
C        4.426297000      1.144261000     -0.649402000
N        2.076555000      1.206655000     -0.248484000
H        3.376412000     -0.709124000     -3.121801000
H        2.290353000     -2.078785000     -2.726508000
H        1.660204000     -0.405594000     -2.711444000
H        3.737698000     -2.898393000     -0.804825000
H        4.931877000     -1.655101000     -1.252432000
H        4.320998000     -1.740984000      0.429633000
C        4.534158000      2.466027000     -0.212839000
H        5.305094000      0.588263000     -0.976400000
C        2.176181000      2.461541000      0.214838000
C        3.394466000      3.132476000      0.243088000
H        5.505738000      2.964933000     -0.208239000
H        1.266764000      2.930977000      0.586524000
H        3.438574000      4.154401000      0.621669000
Cu       0.465796000      0.024047000     -0.236619000
N       -0.550868000      1.449149000      2.526406000
N        2.021689000     -0.819676000      2.557036000
H        2.088562000     -1.093559000      1.546736000
O        0.503122000      1.907400000      2.939202000
O       -1.642568000      1.993148000      2.546749000
H        2.503158000      0.074859000      2.693344000
H        2.442264000     -1.534225000      3.157230000
O       -0.663441000     -0.460580000      2.883783000
H       -0.876789000     -0.711921000      1.951545000
H        0.984998000     -0.693027000      2.777681000

* qh-G = -1415.05828 ; Label = INT5
C       -2.683505000     -0.148611000     -0.386337000
C       -1.504858000      1.730649000     -1.116665000
C       -3.895864000      0.530642000     -0.529568000
C       -2.672819000      2.465445000     -1.284588000
H       -0.526851000      2.158941000     -1.341798000
C       -3.889753000      1.852223000     -0.977441000
H       -4.835205000      0.031325000     -0.295016000
H       -2.622742000      3.494137000     -1.643836000
H       -4.829781000      2.397566000     -1.086984000
N       -1.516686000      0.461217000     -0.675181000
C       -2.591873000     -1.619982000      0.024213000
O       -1.283767000     -1.848726000      0.608025000
C       -3.658992000     -2.023534000      1.038268000
H       -4.663147000     -1.995483000      0.593417000
H       -3.462404000     -3.052805000      1.371957000
H       -3.642163000     -1.355217000      1.912681000
C       -2.633101000     -2.485649000     -1.235284000
H       -2.557764000     -3.547777000     -0.958483000
H       -3.572001000     -2.323968000     -1.783777000
H       -1.788131000     -2.227719000     -1.892812000
O        1.673039000     -1.736455000     -0.199273000
C        2.849647000     -1.059067000     -0.647981000
C        2.826200000      0.355427000     -0.061992000
C        2.808401000     -0.944823000     -2.182242000
C        4.077191000     -1.854441000     -0.196347000
C        3.953106000      1.134574000      0.211000000
N        1.589430000      0.842496000      0.166023000
H        3.676069000     -0.389741000     -2.571089000
H        2.802559000     -1.953170000     -2.624166000
H        1.888167000     -0.422250000     -2.490487000
H        3.978859000     -2.889929000     -0.555352000
H        5.007056000     -1.440269000     -0.613194000
H        4.162901000     -1.868312000      0.900895000
C        3.783136000      2.414979000      0.741608000
H        4.951139000      0.742766000      0.015328000
C        1.414863000      2.063743000      0.692820000
C        2.493256000      2.889575000      0.995432000
H        4.654472000      3.035396000      0.963952000
H        0.385583000      2.377142000      0.877292000
H        2.320165000      3.878155000      1.423044000
Cu       0.162867000     -0.562281000     -0.243075000
N       -0.655053000      0.403028000      3.045003000
N        1.688107000     -2.133545000      2.433064000
H        1.709121000     -1.998892000      1.358265000
O        0.384546000      0.895936000      3.533059000
O       -1.528319000      1.116212000      2.510553000
H        2.509745000     -1.683995000      2.849254000
H        1.695926000     -3.129719000      2.671792000
O       -0.820365000     -0.866984000      3.086642000
H       -1.270892000     -1.505106000      1.541717000
H        0.828169000     -1.693008000      2.811537000

* qh-G = -1190.645455 ; Label = $^2$12
C       -2.769692000     -0.256096000     -0.051265000
C       -1.526528000      1.472120000     -1.008056000
C       -3.961749000      0.421312000     -0.312964000
C       -2.672579000      2.205108000     -1.298192000
H       -0.534244000      1.832455000     -1.285635000
C       -3.910426000      1.669370000     -0.936654000
H       -4.918271000     -0.019656000     -0.034906000
H       -2.589673000      3.169319000     -1.801475000
H       -4.833567000      2.213673000     -1.147836000
N       -1.581315000      0.284496000     -0.384283000
C       -2.708545000     -1.604152000      0.659148000
O       -1.545379000     -2.267645000      0.070566000
C       -2.460997000     -1.371893000      2.152032000
H       -3.306537000     -0.827078000      2.596152000
H       -2.352126000     -2.337839000      2.669790000
H       -1.541858000     -0.786776000      2.297702000
C       -3.928502000     -2.480613000      0.406884000
H       -3.748750000     -3.474408000      0.843781000
H       -4.825533000     -2.061847000      0.884408000
H       -4.114794000     -2.593101000     -0.671105000
O        1.417874000     -2.199440000     -0.209888000
C        2.680906000     -1.621282000     -0.502380000
C        2.740659000     -0.219546000      0.116128000
C        2.842248000     -1.458310000     -2.027953000
C        3.772491000     -2.535323000      0.065018000
C        3.913660000      0.444915000      0.488534000
N        1.543291000      0.381581000      0.268963000
H        3.807981000     -0.999394000     -2.292570000
H        2.774713000     -2.446478000     -2.509355000
H        2.031995000     -0.823478000     -2.419455000
H        3.638840000     -3.544698000     -0.353055000
H        4.784659000     -2.193544000     -0.198312000
H        3.692824000     -2.596384000      1.161241000
C        3.828741000      1.723502000      1.040361000
H        4.881394000     -0.038336000      0.354638000
C        1.448752000      1.606167000      0.811276000
C        2.574433000      2.316873000      1.212839000
H        4.736145000      2.251360000      1.343132000
H        0.443012000      2.014986000      0.930683000
H        2.465510000      3.309718000      1.651678000
Cu       0.039822000     -0.902398000     -0.141700000
H        1.288418000     -1.990685000      1.933530000
N        1.116477000     -1.627122000      2.876705000
H        0.848489000     -0.652888000      2.716682000
H       -1.502501000     -1.668734000     -2.451298000
N       -0.786377000     -1.494316000     -3.161343000
H        0.004628000     -2.069695000     -2.859820000
H       -0.478541000     -0.536331000     -2.971622000
H        0.254345000     -2.085081000      3.180610000
H       -1.284966000     -3.010646000      0.645670000
